# Supplementary material for: Impact of human gene annotations on RNA-seq differential expression analysis
Source: BMC Genomics. 2021 Oct 8;22:730. doi: 10.1186/s12864-021-08038-7 (PMC8501603; doi:10.1186/s12864-021-08038-7)
Supplement: Supplementary file 4 — Additional file 4 All metrics (Microsoft Excel). [file 12864_2021_8038_MOESM4_ESM.xlsx]

## Sheet: Contents
Additional File 4: All metrics calculated in this study
Supplementary tables
	S1	Impact of mappability on DE analysis with simulated RNA-seq data.
	S2	Impact of mappability on quantification step with simulated RNA-seq data.
	S3	Impact of mappability on alignment step with simulated RNA-seq data.
	S4	Impact of biotype on DE analysis with simulated RNA-seq data.
	S5	Impact of mappability on DE analysis with real RNA-seq data.
	S6	The number of each DEs in true and mock comparisons, with real RNA-seq data.
	S7	The performance of DE analysis (NOT tailored).
	S8	The performance of quantification step (NOT tailored).
	S9	The performance of DE analysis (tailored).
	S10	The performance of quantification step (tailored).
	S11	Mean mappability of each annotation

## Sheet: 01_sim_map_abu_de
dataset	name	bin.mappability	interval.mappability	bin.abundance	interval.abundance	n_features	n_tested	metric	value
sim_main	0.gencode-hisat2-stringtie-ballgown	Low	[0.0107,0.257)	Low	[0.539,2.65)	4530	1541	spearman	0.182302
sim_main	0.gencode-hisat2-stringtie-ballgown	Low	[0.0107,0.257)	Low	[0.539,2.65)	4530	1541	nrmse	115.8
sim_main	0.gencode-hisat2-stringtie-ballgown	Low	[0.0107,0.257)	Low	[0.539,2.65)	4530	1541	auc	0.526491
sim_main	0.gencode-hisat2-stringtie-ballgown	Low	[0.0107,0.257)	Middle	[2.65,9.68)	5335	3125	spearman	0.300769
sim_main	0.gencode-hisat2-stringtie-ballgown	Low	[0.0107,0.257)	Middle	[2.65,9.68)	5335	3125	nrmse	110
sim_main	0.gencode-hisat2-stringtie-ballgown	Low	[0.0107,0.257)	Middle	[2.65,9.68)	5335	3125	auc	0.558141
sim_main	0.gencode-hisat2-stringtie-ballgown	Low	[0.0107,0.257)	High	[9.68,55361.11]	4905	4206	spearman	0.465158
sim_main	0.gencode-hisat2-stringtie-ballgown	Low	[0.0107,0.257)	High	[9.68,55361.11]	4905	4206	nrmse	102.8
sim_main	0.gencode-hisat2-stringtie-ballgown	Low	[0.0107,0.257)	High	[9.68,55361.11]	4905	4206	auc	0.645169
sim_main	0.gencode-hisat2-stringtie-ballgown	Middle	[0.257,0.472)	Low	[0.539,2.65)	4948	1316	spearman	0.241779
sim_main	0.gencode-hisat2-stringtie-ballgown	Middle	[0.257,0.472)	Low	[0.539,2.65)	4948	1316	nrmse	126.6
sim_main	0.gencode-hisat2-stringtie-ballgown	Middle	[0.257,0.472)	Low	[0.539,2.65)	4948	1316	auc	0.548461
sim_main	0.gencode-hisat2-stringtie-ballgown	Middle	[0.257,0.472)	Middle	[2.65,9.68)	4983	2749	spearman	0.382866
sim_main	0.gencode-hisat2-stringtie-ballgown	Middle	[0.257,0.472)	Middle	[2.65,9.68)	4983	2749	nrmse	109.3
sim_main	0.gencode-hisat2-stringtie-ballgown	Middle	[0.257,0.472)	Middle	[2.65,9.68)	4983	2749	auc	0.610844
sim_main	0.gencode-hisat2-stringtie-ballgown	Middle	[0.257,0.472)	High	[9.68,55361.11]	4838	4197	spearman	0.618474
sim_main	0.gencode-hisat2-stringtie-ballgown	Middle	[0.257,0.472)	High	[9.68,55361.11]	4838	4197	nrmse	89.5
sim_main	0.gencode-hisat2-stringtie-ballgown	Middle	[0.257,0.472)	High	[9.68,55361.11]	4838	4197	auc	0.72722
sim_main	0.gencode-hisat2-stringtie-ballgown	High	[0.472,1]	Low	[0.539,2.65)	5292	754	spearman	0.348411
sim_main	0.gencode-hisat2-stringtie-ballgown	High	[0.472,1]	Low	[0.539,2.65)	5292	754	nrmse	181.4
sim_main	0.gencode-hisat2-stringtie-ballgown	High	[0.472,1]	Low	[0.539,2.65)	5292	754	auc	0.557528
sim_main	0.gencode-hisat2-stringtie-ballgown	High	[0.472,1]	Middle	[2.65,9.68)	4451	1629	spearman	0.541897
sim_main	0.gencode-hisat2-stringtie-ballgown	High	[0.472,1]	Middle	[2.65,9.68)	4451	1629	nrmse	125.3
sim_main	0.gencode-hisat2-stringtie-ballgown	High	[0.472,1]	Middle	[2.65,9.68)	4451	1629	auc	0.669468
sim_main	0.gencode-hisat2-stringtie-ballgown	High	[0.472,1]	High	[9.68,55361.11]	5027	3879	spearman	0.826312
sim_main	0.gencode-hisat2-stringtie-ballgown	High	[0.472,1]	High	[9.68,55361.11]	5027	3879	nrmse	71.3
sim_main	0.gencode-hisat2-stringtie-ballgown	High	[0.472,1]	High	[9.68,55361.11]	5027	3879	auc	0.851747
sim_main	0.gencode-kallisto-sleuth_wt	Low	[0.0107,0.257)	Low	[0.539,2.65)	4530	3925	spearman	0.562607
sim_main	0.gencode-kallisto-sleuth_wt	Low	[0.0107,0.257)	Low	[0.539,2.65)	4530	3925	nrmse	86.9
sim_main	0.gencode-kallisto-sleuth_wt	Low	[0.0107,0.257)	Low	[0.539,2.65)	4530	3925	auc	0.67243
sim_main	0.gencode-kallisto-sleuth_wt	Low	[0.0107,0.257)	Middle	[2.65,9.68)	5335	5059	spearman	0.711039
sim_main	0.gencode-kallisto-sleuth_wt	Low	[0.0107,0.257)	Middle	[2.65,9.68)	5335	5059	nrmse	75.7
sim_main	0.gencode-kallisto-sleuth_wt	Low	[0.0107,0.257)	Middle	[2.65,9.68)	5335	5059	auc	0.765494
sim_main	0.gencode-kallisto-sleuth_wt	Low	[0.0107,0.257)	High	[9.68,55361.11]	4905	4876	spearman	0.891894
sim_main	0.gencode-kallisto-sleuth_wt	Low	[0.0107,0.257)	High	[9.68,55361.11]	4905	4876	nrmse	55.5
sim_main	0.gencode-kallisto-sleuth_wt	Low	[0.0107,0.257)	High	[9.68,55361.11]	4905	4876	auc	0.856342
sim_main	0.gencode-kallisto-sleuth_wt	Middle	[0.257,0.472)	Low	[0.539,2.65)	4948	4685	spearman	0.675127
sim_main	0.gencode-kallisto-sleuth_wt	Middle	[0.257,0.472)	Low	[0.539,2.65)	4948	4685	nrmse	79.1
sim_main	0.gencode-kallisto-sleuth_wt	Middle	[0.257,0.472)	Low	[0.539,2.65)	4948	4685	auc	0.737643
sim_main	0.gencode-kallisto-sleuth_wt	Middle	[0.257,0.472)	Middle	[2.65,9.68)	4983	4880	spearman	0.79863
sim_main	0.gencode-kallisto-sleuth_wt	Middle	[0.257,0.472)	Middle	[2.65,9.68)	4983	4880	nrmse	67.5
sim_main	0.gencode-kallisto-sleuth_wt	Middle	[0.257,0.472)	Middle	[2.65,9.68)	4983	4880	auc	0.816643
sim_main	0.gencode-kallisto-sleuth_wt	Middle	[0.257,0.472)	High	[9.68,55361.11]	4838	4829	spearman	0.91233
sim_main	0.gencode-kallisto-sleuth_wt	Middle	[0.257,0.472)	High	[9.68,55361.11]	4838	4829	nrmse	48.1
sim_main	0.gencode-kallisto-sleuth_wt	Middle	[0.257,0.472)	High	[9.68,55361.11]	4838	4829	auc	0.864557
sim_main	0.gencode-kallisto-sleuth_wt	High	[0.472,1]	Low	[0.539,2.65)	5292	5271	spearman	0.854927
sim_main	0.gencode-kallisto-sleuth_wt	High	[0.472,1]	Low	[0.539,2.65)	5292	5271	nrmse	59.2
sim_main	0.gencode-kallisto-sleuth_wt	High	[0.472,1]	Low	[0.539,2.65)	5292	5271	auc	0.823176
sim_main	0.gencode-kallisto-sleuth_wt	High	[0.472,1]	Middle	[2.65,9.68)	4451	4442	spearman	0.903328
sim_main	0.gencode-kallisto-sleuth_wt	High	[0.472,1]	Middle	[2.65,9.68)	4451	4442	nrmse	50.5
sim_main	0.gencode-kallisto-sleuth_wt	High	[0.472,1]	Middle	[2.65,9.68)	4451	4442	auc	0.854466
sim_main	0.gencode-kallisto-sleuth_wt	High	[0.472,1]	High	[9.68,55361.11]	5027	5027	spearman	0.933253
sim_main	0.gencode-kallisto-sleuth_wt	High	[0.472,1]	High	[9.68,55361.11]	5027	5027	nrmse	45.1
sim_main	0.gencode-kallisto-sleuth_wt	High	[0.472,1]	High	[9.68,55361.11]	5027	5027	auc	0.868511
sim_main	0.gencode-salmon-deseq2	Low	[0.0107,0.257)	Low	[0.539,2.65)	4530	3365	spearman	0.571253
sim_main	0.gencode-salmon-deseq2	Low	[0.0107,0.257)	Low	[0.539,2.65)	4530	3365	nrmse	83.4
sim_main	0.gencode-salmon-deseq2	Low	[0.0107,0.257)	Low	[0.539,2.65)	4530	3365	auc	0.672806
sim_main	0.gencode-salmon-deseq2	Low	[0.0107,0.257)	Middle	[2.65,9.68)	5335	4831	spearman	0.753174
sim_main	0.gencode-salmon-deseq2	Low	[0.0107,0.257)	Middle	[2.65,9.68)	5335	4831	nrmse	67.7
sim_main	0.gencode-salmon-deseq2	Low	[0.0107,0.257)	Middle	[2.65,9.68)	5335	4831	auc	0.782226
sim_main	0.gencode-salmon-deseq2	Low	[0.0107,0.257)	High	[9.68,55361.11]	4905	4813	spearman	0.905254
sim_main	0.gencode-salmon-deseq2	Low	[0.0107,0.257)	High	[9.68,55361.11]	4905	4813	nrmse	44.7
sim_main	0.gencode-salmon-deseq2	Low	[0.0107,0.257)	High	[9.68,55361.11]	4905	4813	auc	0.927092
sim_main	0.gencode-salmon-deseq2	Middle	[0.257,0.472)	Low	[0.539,2.65)	4948	4252	spearman	0.692422
sim_main	0.gencode-salmon-deseq2	Middle	[0.257,0.472)	Low	[0.539,2.65)	4948	4252	nrmse	72.1
sim_main	0.gencode-salmon-deseq2	Middle	[0.257,0.472)	Low	[0.539,2.65)	4948	4252	auc	0.764696
sim_main	0.gencode-salmon-deseq2	Middle	[0.257,0.472)	Middle	[2.65,9.68)	4983	4799	spearman	0.828991
sim_main	0.gencode-salmon-deseq2	Middle	[0.257,0.472)	Middle	[2.65,9.68)	4983	4799	nrmse	56.4
sim_main	0.gencode-salmon-deseq2	Middle	[0.257,0.472)	Middle	[2.65,9.68)	4983	4799	auc	0.865531
sim_main	0.gencode-salmon-deseq2	Middle	[0.257,0.472)	High	[9.68,55361.11]	4838	4812	spearman	0.924401
sim_main	0.gencode-salmon-deseq2	Middle	[0.257,0.472)	High	[9.68,55361.11]	4838	4812	nrmse	33
sim_main	0.gencode-salmon-deseq2	Middle	[0.257,0.472)	High	[9.68,55361.11]	4838	4812	auc	0.943566
sim_main	0.gencode-salmon-deseq2	High	[0.472,1]	Low	[0.539,2.65)	5292	5206	spearman	0.855716
sim_main	0.gencode-salmon-deseq2	High	[0.472,1]	Low	[0.539,2.65)	5292	5206	nrmse	46
sim_main	0.gencode-salmon-deseq2	High	[0.472,1]	Low	[0.539,2.65)	5292	5206	auc	0.894189
sim_main	0.gencode-salmon-deseq2	High	[0.472,1]	Middle	[2.65,9.68)	4451	4432	spearman	0.907116
sim_main	0.gencode-salmon-deseq2	High	[0.472,1]	Middle	[2.65,9.68)	4451	4432	nrmse	30.4
sim_main	0.gencode-salmon-deseq2	High	[0.472,1]	Middle	[2.65,9.68)	4451	4432	auc	0.937329
sim_main	0.gencode-salmon-deseq2	High	[0.472,1]	High	[9.68,55361.11]	5027	5025	spearman	0.933815
sim_main	0.gencode-salmon-deseq2	High	[0.472,1]	High	[9.68,55361.11]	5027	5025	nrmse	14.4
sim_main	0.gencode-salmon-deseq2	High	[0.472,1]	High	[9.68,55361.11]	5027	5025	auc	0.972208
sim_main	0.gencode-star-rsem-ebseq	Low	[0.0107,0.257)	Low	[0.539,2.65)	4530	4473	spearman	0.635828
sim_main	0.gencode-star-rsem-ebseq	Low	[0.0107,0.257)	Low	[0.539,2.65)	4530	4473	nrmse	78.3
sim_main	0.gencode-star-rsem-ebseq	Low	[0.0107,0.257)	Low	[0.539,2.65)	4530	4473	auc	0.700924
sim_main	0.gencode-star-rsem-ebseq	Low	[0.0107,0.257)	Middle	[2.65,9.68)	5335	5302	spearman	0.785847
sim_main	0.gencode-star-rsem-ebseq	Low	[0.0107,0.257)	Middle	[2.65,9.68)	5335	5302	nrmse	63.2
sim_main	0.gencode-star-rsem-ebseq	Low	[0.0107,0.257)	Middle	[2.65,9.68)	5335	5302	auc	0.808355
sim_main	0.gencode-star-rsem-ebseq	Low	[0.0107,0.257)	High	[9.68,55361.11]	4905	4896	spearman	0.916968
sim_main	0.gencode-star-rsem-ebseq	Low	[0.0107,0.257)	High	[9.68,55361.11]	4905	4896	nrmse	41.5
sim_main	0.gencode-star-rsem-ebseq	Low	[0.0107,0.257)	High	[9.68,55361.11]	4905	4896	auc	0.926475
sim_main	0.gencode-star-rsem-ebseq	Middle	[0.257,0.472)	Low	[0.539,2.65)	4948	4932	spearman	0.735603
sim_main	0.gencode-star-rsem-ebseq	Middle	[0.257,0.472)	Low	[0.539,2.65)	4948	4932	nrmse	69.3
sim_main	0.gencode-star-rsem-ebseq	Middle	[0.257,0.472)	Low	[0.539,2.65)	4948	4932	auc	0.784906
sim_main	0.gencode-star-rsem-ebseq	Middle	[0.257,0.472)	Middle	[2.65,9.68)	4983	4977	spearman	0.846984
sim_main	0.gencode-star-rsem-ebseq	Middle	[0.257,0.472)	Middle	[2.65,9.68)	4983	4977	nrmse	54.1
sim_main	0.gencode-star-rsem-ebseq	Middle	[0.257,0.472)	Middle	[2.65,9.68)	4983	4977	auc	0.870119
sim_main	0.gencode-star-rsem-ebseq	Middle	[0.257,0.472)	High	[9.68,55361.11]	4838	4838	spearman	0.924874
sim_main	0.gencode-star-rsem-ebseq	Middle	[0.257,0.472)	High	[9.68,55361.11]	4838	4838	nrmse	29.2
sim_main	0.gencode-star-rsem-ebseq	Middle	[0.257,0.472)	High	[9.68,55361.11]	4838	4838	auc	0.945719
sim_main	0.gencode-star-rsem-ebseq	High	[0.472,1]	Low	[0.539,2.65)	5292	5292	spearman	0.866143
sim_main	0.gencode-star-rsem-ebseq	High	[0.472,1]	Low	[0.539,2.65)	5292	5292	nrmse	44.2
sim_main	0.gencode-star-rsem-ebseq	High	[0.472,1]	Low	[0.539,2.65)	5292	5292	auc	0.895048
sim_main	0.gencode-star-rsem-ebseq	High	[0.472,1]	Middle	[2.65,9.68)	4451	4451	spearman	0.910448
sim_main	0.gencode-star-rsem-ebseq	High	[0.472,1]	Middle	[2.65,9.68)	4451	4451	nrmse	29
sim_main	0.gencode-star-rsem-ebseq	High	[0.472,1]	Middle	[2.65,9.68)	4451	4451	auc	0.938357
sim_main	0.gencode-star-rsem-ebseq	High	[0.472,1]	High	[9.68,55361.11]	5027	5027	spearman	0.933845
sim_main	0.gencode-star-rsem-ebseq	High	[0.472,1]	High	[9.68,55361.11]	5027	5027	nrmse	13.3
sim_main	0.gencode-star-rsem-ebseq	High	[0.472,1]	High	[9.68,55361.11]	5027	5027	auc	0.970071
sim_main	0.gencode-tophat2-cuffdiff	Low	[0.0107,0.257)	Low	[0.539,2.65)	4530	3695	spearman	0.620097
sim_main	0.gencode-tophat2-cuffdiff	Low	[0.0107,0.257)	Low	[0.539,2.65)	4530	3695	nrmse	94
sim_main	0.gencode-tophat2-cuffdiff	Low	[0.0107,0.257)	Low	[0.539,2.65)	4530	3695	auc	0.688746
sim_main	0.gencode-tophat2-cuffdiff	Low	[0.0107,0.257)	Middle	[2.65,9.68)	5335	4968	spearman	0.778931
sim_main	0.gencode-tophat2-cuffdiff	Low	[0.0107,0.257)	Middle	[2.65,9.68)	5335	4968	nrmse	84.4
sim_main	0.gencode-tophat2-cuffdiff	Low	[0.0107,0.257)	Middle	[2.65,9.68)	5335	4968	auc	0.789103
sim_main	0.gencode-tophat2-cuffdiff	Low	[0.0107,0.257)	High	[9.68,55361.11]	4905	4803	spearman	0.911335
sim_main	0.gencode-tophat2-cuffdiff	Low	[0.0107,0.257)	High	[9.68,55361.11]	4905	4803	nrmse	62
sim_main	0.gencode-tophat2-cuffdiff	Low	[0.0107,0.257)	High	[9.68,55361.11]	4905	4803	auc	0.92623
sim_main	0.gencode-tophat2-cuffdiff	Middle	[0.257,0.472)	Low	[0.539,2.65)	4948	4245	spearman	0.717399
sim_main	0.gencode-tophat2-cuffdiff	Middle	[0.257,0.472)	Low	[0.539,2.65)	4948	4245	nrmse	88.8
sim_main	0.gencode-tophat2-cuffdiff	Middle	[0.257,0.472)	Low	[0.539,2.65)	4948	4245	auc	0.771545
sim_main	0.gencode-tophat2-cuffdiff	Middle	[0.257,0.472)	Middle	[2.65,9.68)	4983	4793	spearman	0.837156
sim_main	0.gencode-tophat2-cuffdiff	Middle	[0.257,0.472)	Middle	[2.65,9.68)	4983	4793	nrmse	78.4
sim_main	0.gencode-tophat2-cuffdiff	Middle	[0.257,0.472)	Middle	[2.65,9.68)	4983	4793	auc	0.858036
sim_main	0.gencode-tophat2-cuffdiff	Middle	[0.257,0.472)	High	[9.68,55361.11]	4838	4807	spearman	0.923813
sim_main	0.gencode-tophat2-cuffdiff	Middle	[0.257,0.472)	High	[9.68,55361.11]	4838	4807	nrmse	47.8
sim_main	0.gencode-tophat2-cuffdiff	Middle	[0.257,0.472)	High	[9.68,55361.11]	4838	4807	auc	0.9435
sim_main	0.gencode-tophat2-cuffdiff	High	[0.472,1]	Low	[0.539,2.65)	5292	4723	spearman	0.816362
sim_main	0.gencode-tophat2-cuffdiff	High	[0.472,1]	Low	[0.539,2.65)	5292	4723	nrmse	69.4
sim_main	0.gencode-tophat2-cuffdiff	High	[0.472,1]	Low	[0.539,2.65)	5292	4723	auc	0.861216
sim_main	0.gencode-tophat2-cuffdiff	High	[0.472,1]	Middle	[2.65,9.68)	4451	4345	spearman	0.895326
sim_main	0.gencode-tophat2-cuffdiff	High	[0.472,1]	Middle	[2.65,9.68)	4451	4345	nrmse	52.6
sim_main	0.gencode-tophat2-cuffdiff	High	[0.472,1]	Middle	[2.65,9.68)	4451	4345	auc	0.92325
sim_main	0.gencode-tophat2-cuffdiff	High	[0.472,1]	High	[9.68,55361.11]	5027	5018	spearman	0.932922
sim_main	0.gencode-tophat2-cuffdiff	High	[0.472,1]	High	[9.68,55361.11]	5027	5018	nrmse	24
sim_main	0.gencode-tophat2-cuffdiff	High	[0.472,1]	High	[9.68,55361.11]	5027	5018	auc	0.969832

## Sheet: 02_sim_map_abu_quant
dataset	name	bin.mappability	interval.mappability	bin.abundance	interval.abundance	n_features1	n_features2	metric	value
sim_main	0.gencode-hisat2-stringtie	Low	[0.0107,0.257)	Low	[0.25,2.27)	4429	4983	spearman	0.329712
sim_main	0.gencode-hisat2-stringtie	Low	[0.0107,0.257)	Low	[0.25,2.27)	4429	4983	nrmse	100.3
sim_main	0.gencode-hisat2-stringtie	Low	[0.0107,0.257)	Middle	[2.27,8.64)	5268	5014	spearman	0.323141
sim_main	0.gencode-hisat2-stringtie	Low	[0.0107,0.257)	Middle	[2.27,8.64)	5268	5014	nrmse	100
sim_main	0.gencode-hisat2-stringtie	Low	[0.0107,0.257)	High	[8.64,70301.612]	5073	4773	spearman	0.618641
sim_main	0.gencode-hisat2-stringtie	Low	[0.0107,0.257)	High	[8.64,70301.612]	5073	4773	nrmse	11.7
sim_main	0.gencode-hisat2-stringtie	Middle	[0.257,0.472)	Low	[0.25,2.27)	4666	5218	spearman	0.427066
sim_main	0.gencode-hisat2-stringtie	Middle	[0.257,0.472)	Low	[0.25,2.27)	4666	5218	nrmse	98.8
sim_main	0.gencode-hisat2-stringtie	Middle	[0.257,0.472)	Middle	[2.27,8.64)	5193	4764	spearman	0.454854
sim_main	0.gencode-hisat2-stringtie	Middle	[0.257,0.472)	Middle	[2.27,8.64)	5193	4764	nrmse	99.1
sim_main	0.gencode-hisat2-stringtie	Middle	[0.257,0.472)	High	[8.64,70301.612]	4910	4787	spearman	0.795635
sim_main	0.gencode-hisat2-stringtie	Middle	[0.257,0.472)	High	[8.64,70301.612]	4910	4787	nrmse	55.5
sim_main	0.gencode-hisat2-stringtie	High	[0.472,1]	Low	[0.25,2.27)	4944	5299	spearman	0.678416
sim_main	0.gencode-hisat2-stringtie	High	[0.472,1]	Low	[0.25,2.27)	4944	5299	nrmse	93.4
sim_main	0.gencode-hisat2-stringtie	High	[0.472,1]	Middle	[2.27,8.64)	4870	4430	spearman	0.704126
sim_main	0.gencode-hisat2-stringtie	High	[0.472,1]	Middle	[2.27,8.64)	4870	4430	nrmse	92
sim_main	0.gencode-hisat2-stringtie	High	[0.472,1]	High	[8.64,70301.612]	4956	5041	spearman	0.945006
sim_main	0.gencode-hisat2-stringtie	High	[0.472,1]	High	[8.64,70301.612]	4956	5041	nrmse	14.3
sim_main	0.gencode-kallisto	Low	[0.0107,0.257)	Low	[0.25,2.27)	4429	4983	spearman	0.543216
sim_main	0.gencode-kallisto	Low	[0.0107,0.257)	Low	[0.25,2.27)	4429	4983	nrmse	88.7
sim_main	0.gencode-kallisto	Low	[0.0107,0.257)	Middle	[2.27,8.64)	5268	5014	spearman	0.561279
sim_main	0.gencode-kallisto	Low	[0.0107,0.257)	Middle	[2.27,8.64)	5268	5014	nrmse	86
sim_main	0.gencode-kallisto	Low	[0.0107,0.257)	High	[8.64,70301.612]	5073	4773	spearman	0.898074
sim_main	0.gencode-kallisto	Low	[0.0107,0.257)	High	[8.64,70301.612]	5073	4773	nrmse	28.5
sim_main	0.gencode-kallisto	Middle	[0.257,0.472)	Low	[0.25,2.27)	4666	5218	spearman	0.649397
sim_main	0.gencode-kallisto	Middle	[0.257,0.472)	Low	[0.25,2.27)	4666	5218	nrmse	82
sim_main	0.gencode-kallisto	Middle	[0.257,0.472)	Middle	[2.27,8.64)	5193	4764	spearman	0.700061
sim_main	0.gencode-kallisto	Middle	[0.257,0.472)	Middle	[2.27,8.64)	5193	4764	nrmse	76.7
sim_main	0.gencode-kallisto	Middle	[0.257,0.472)	High	[8.64,70301.612]	4910	4787	spearman	0.941888
sim_main	0.gencode-kallisto	Middle	[0.257,0.472)	High	[8.64,70301.612]	4910	4787	nrmse	24.1
sim_main	0.gencode-kallisto	High	[0.472,1]	Low	[0.25,2.27)	4944	5299	spearman	0.834849
sim_main	0.gencode-kallisto	High	[0.472,1]	Low	[0.25,2.27)	4944	5299	nrmse	60.7
sim_main	0.gencode-kallisto	High	[0.472,1]	Middle	[2.27,8.64)	4870	4430	spearman	0.864857
sim_main	0.gencode-kallisto	High	[0.472,1]	Middle	[2.27,8.64)	4870	4430	nrmse	53.1
sim_main	0.gencode-kallisto	High	[0.472,1]	High	[8.64,70301.612]	4956	5041	spearman	0.985913
sim_main	0.gencode-kallisto	High	[0.472,1]	High	[8.64,70301.612]	4956	5041	nrmse	18.1
sim_main	0.gencode-salmon	Low	[0.0107,0.257)	Low	[0.25,2.27)	4429	4983	spearman	0.551532
sim_main	0.gencode-salmon	Low	[0.0107,0.257)	Low	[0.25,2.27)	4429	4983	nrmse	88.2
sim_main	0.gencode-salmon	Low	[0.0107,0.257)	Middle	[2.27,8.64)	5268	5014	spearman	0.573775
sim_main	0.gencode-salmon	Low	[0.0107,0.257)	Middle	[2.27,8.64)	5268	5014	nrmse	88.4
sim_main	0.gencode-salmon	Low	[0.0107,0.257)	High	[8.64,70301.612]	5073	4773	spearman	0.901836
sim_main	0.gencode-salmon	Low	[0.0107,0.257)	High	[8.64,70301.612]	5073	4773	nrmse	9.6
sim_main	0.gencode-salmon	Middle	[0.257,0.472)	Low	[0.25,2.27)	4666	5218	spearman	0.653034
sim_main	0.gencode-salmon	Middle	[0.257,0.472)	Low	[0.25,2.27)	4666	5218	nrmse	99.4
sim_main	0.gencode-salmon	Middle	[0.257,0.472)	Middle	[2.27,8.64)	5193	4764	spearman	0.705831
sim_main	0.gencode-salmon	Middle	[0.257,0.472)	Middle	[2.27,8.64)	5193	4764	nrmse	99.5
sim_main	0.gencode-salmon	Middle	[0.257,0.472)	High	[8.64,70301.612]	4910	4787	spearman	0.943633
sim_main	0.gencode-salmon	Middle	[0.257,0.472)	High	[8.64,70301.612]	4910	4787	nrmse	24.9
sim_main	0.gencode-salmon	High	[0.472,1]	Low	[0.25,2.27)	4944	5299	spearman	0.837026
sim_main	0.gencode-salmon	High	[0.472,1]	Low	[0.25,2.27)	4944	5299	nrmse	60
sim_main	0.gencode-salmon	High	[0.472,1]	Middle	[2.27,8.64)	4870	4430	spearman	0.867143
sim_main	0.gencode-salmon	High	[0.472,1]	Middle	[2.27,8.64)	4870	4430	nrmse	53.7
sim_main	0.gencode-salmon	High	[0.472,1]	High	[8.64,70301.612]	4956	5041	spearman	0.98653
sim_main	0.gencode-salmon	High	[0.472,1]	High	[8.64,70301.612]	4956	5041	nrmse	22.7
sim_main	0.gencode-star-rsem	Low	[0.0107,0.257)	Low	[0.25,2.27)	4429	4983	spearman	0.495263
sim_main	0.gencode-star-rsem	Low	[0.0107,0.257)	Low	[0.25,2.27)	4429	4983	nrmse	98.4
sim_main	0.gencode-star-rsem	Low	[0.0107,0.257)	Middle	[2.27,8.64)	5268	5014	spearman	0.501918
sim_main	0.gencode-star-rsem	Low	[0.0107,0.257)	Middle	[2.27,8.64)	5268	5014	nrmse	91.8
sim_main	0.gencode-star-rsem	Low	[0.0107,0.257)	High	[8.64,70301.612]	5073	4773	spearman	0.859553
sim_main	0.gencode-star-rsem	Low	[0.0107,0.257)	High	[8.64,70301.612]	5073	4773	nrmse	7.9
sim_main	0.gencode-star-rsem	Middle	[0.257,0.472)	Low	[0.25,2.27)	4666	5218	spearman	0.591483
sim_main	0.gencode-star-rsem	Middle	[0.257,0.472)	Low	[0.25,2.27)	4666	5218	nrmse	92.9
sim_main	0.gencode-star-rsem	Middle	[0.257,0.472)	Middle	[2.27,8.64)	5193	4764	spearman	0.621748
sim_main	0.gencode-star-rsem	Middle	[0.257,0.472)	Middle	[2.27,8.64)	5193	4764	nrmse	87.1
sim_main	0.gencode-star-rsem	Middle	[0.257,0.472)	High	[8.64,70301.612]	4910	4787	spearman	0.905439
sim_main	0.gencode-star-rsem	Middle	[0.257,0.472)	High	[8.64,70301.612]	4910	4787	nrmse	29
sim_main	0.gencode-star-rsem	High	[0.472,1]	Low	[0.25,2.27)	4944	5299	spearman	0.808087
sim_main	0.gencode-star-rsem	High	[0.472,1]	Low	[0.25,2.27)	4944	5299	nrmse	67.2
sim_main	0.gencode-star-rsem	High	[0.472,1]	Middle	[2.27,8.64)	4870	4430	spearman	0.834511
sim_main	0.gencode-star-rsem	High	[0.472,1]	Middle	[2.27,8.64)	4870	4430	nrmse	64.6
sim_main	0.gencode-star-rsem	High	[0.472,1]	High	[8.64,70301.612]	4956	5041	spearman	0.977117
sim_main	0.gencode-star-rsem	High	[0.472,1]	High	[8.64,70301.612]	4956	5041	nrmse	14.5
sim_main	0.gencode-tophat2-cuffdiff	Low	[0.0107,0.257)	Low	[0.25,2.27)	4429	4983	spearman	0.509464
sim_main	0.gencode-tophat2-cuffdiff	Low	[0.0107,0.257)	Low	[0.25,2.27)	4429	4983	nrmse	93.1
sim_main	0.gencode-tophat2-cuffdiff	Low	[0.0107,0.257)	Middle	[2.27,8.64)	5268	5014	spearman	0.513175
sim_main	0.gencode-tophat2-cuffdiff	Low	[0.0107,0.257)	Middle	[2.27,8.64)	5268	5014	nrmse	91.7
sim_main	0.gencode-tophat2-cuffdiff	Low	[0.0107,0.257)	High	[8.64,70301.612]	5073	4773	spearman	0.853843
sim_main	0.gencode-tophat2-cuffdiff	Low	[0.0107,0.257)	High	[8.64,70301.612]	5073	4773	nrmse	9.4
sim_main	0.gencode-tophat2-cuffdiff	Middle	[0.257,0.472)	Low	[0.25,2.27)	4666	5218	spearman	0.624648
sim_main	0.gencode-tophat2-cuffdiff	Middle	[0.257,0.472)	Low	[0.25,2.27)	4666	5218	nrmse	97.5
sim_main	0.gencode-tophat2-cuffdiff	Middle	[0.257,0.472)	Middle	[2.27,8.64)	5193	4764	spearman	0.663553
sim_main	0.gencode-tophat2-cuffdiff	Middle	[0.257,0.472)	Middle	[2.27,8.64)	5193	4764	nrmse	81.1
sim_main	0.gencode-tophat2-cuffdiff	Middle	[0.257,0.472)	High	[8.64,70301.612]	4910	4787	spearman	0.919967
sim_main	0.gencode-tophat2-cuffdiff	Middle	[0.257,0.472)	High	[8.64,70301.612]	4910	4787	nrmse	27.7
sim_main	0.gencode-tophat2-cuffdiff	High	[0.472,1]	Low	[0.25,2.27)	4944	5299	spearman	0.799863
sim_main	0.gencode-tophat2-cuffdiff	High	[0.472,1]	Low	[0.25,2.27)	4944	5299	nrmse	97.3
sim_main	0.gencode-tophat2-cuffdiff	High	[0.472,1]	Middle	[2.27,8.64)	4870	4430	spearman	0.818506
sim_main	0.gencode-tophat2-cuffdiff	High	[0.472,1]	Middle	[2.27,8.64)	4870	4430	nrmse	78.2
sim_main	0.gencode-tophat2-cuffdiff	High	[0.472,1]	High	[8.64,70301.612]	4956	5041	spearman	0.971885
sim_main	0.gencode-tophat2-cuffdiff	High	[0.472,1]	High	[8.64,70301.612]	4956	5041	nrmse	14.8

## Sheet: 03_sim_map_align
dataset	name	bin.mappability	interval.mappability	bin.abundance	interval.abundance	n_features	source_id	metric	value
sim_main	0.gencode-hisat2	Low	[0.0107,0.257)	Low	[0.539,2.65)	4530	1	recall	0.991178
sim_main	0.gencode-hisat2	Low	[0.0107,0.257)	Low	[0.539,2.65)	4530	1	precision	0.975183
sim_main	0.gencode-hisat2	Low	[0.0107,0.257)	Low	[0.539,2.65)	4530	1	f1	0.983115
sim_main	0.gencode-hisat2	Low	[0.0107,0.257)	Low	[0.539,2.65)	4530	2	recall	0.990605
sim_main	0.gencode-hisat2	Low	[0.0107,0.257)	Low	[0.539,2.65)	4530	2	precision	0.974856
sim_main	0.gencode-hisat2	Low	[0.0107,0.257)	Low	[0.539,2.65)	4530	2	f1	0.982667
sim_main	0.gencode-hisat2	Low	[0.0107,0.257)	Low	[0.539,2.65)	4530	3	recall	0.99116
sim_main	0.gencode-hisat2	Low	[0.0107,0.257)	Low	[0.539,2.65)	4530	3	precision	0.975328
sim_main	0.gencode-hisat2	Low	[0.0107,0.257)	Low	[0.539,2.65)	4530	3	f1	0.98318
sim_main	0.gencode-hisat2	Low	[0.0107,0.257)	Low	[0.539,2.65)	4530	4	recall	0.990318
sim_main	0.gencode-hisat2	Low	[0.0107,0.257)	Low	[0.539,2.65)	4530	4	precision	0.973811
sim_main	0.gencode-hisat2	Low	[0.0107,0.257)	Low	[0.539,2.65)	4530	4	f1	0.981996
sim_main	0.gencode-hisat2	Low	[0.0107,0.257)	Low	[0.539,2.65)	4530	5	recall	0.990047
sim_main	0.gencode-hisat2	Low	[0.0107,0.257)	Low	[0.539,2.65)	4530	5	precision	0.975205
sim_main	0.gencode-hisat2	Low	[0.0107,0.257)	Low	[0.539,2.65)	4530	5	f1	0.98257
sim_main	0.gencode-hisat2	Low	[0.0107,0.257)	Low	[0.539,2.65)	4530	6	recall	0.990455
sim_main	0.gencode-hisat2	Low	[0.0107,0.257)	Low	[0.539,2.65)	4530	6	precision	0.974882
sim_main	0.gencode-hisat2	Low	[0.0107,0.257)	Low	[0.539,2.65)	4530	6	f1	0.982607
sim_main	0.gencode-hisat2	Low	[0.0107,0.257)	Middle	[2.65,9.68)	5335	1	recall	0.990811
sim_main	0.gencode-hisat2	Low	[0.0107,0.257)	Middle	[2.65,9.68)	5335	1	precision	0.980316
sim_main	0.gencode-hisat2	Low	[0.0107,0.257)	Middle	[2.65,9.68)	5335	1	f1	0.985536
sim_main	0.gencode-hisat2	Low	[0.0107,0.257)	Middle	[2.65,9.68)	5335	2	recall	0.990792
sim_main	0.gencode-hisat2	Low	[0.0107,0.257)	Middle	[2.65,9.68)	5335	2	precision	0.980214
sim_main	0.gencode-hisat2	Low	[0.0107,0.257)	Middle	[2.65,9.68)	5335	2	f1	0.985474
sim_main	0.gencode-hisat2	Low	[0.0107,0.257)	Middle	[2.65,9.68)	5335	3	recall	0.99125
sim_main	0.gencode-hisat2	Low	[0.0107,0.257)	Middle	[2.65,9.68)	5335	3	precision	0.978624
sim_main	0.gencode-hisat2	Low	[0.0107,0.257)	Middle	[2.65,9.68)	5335	3	f1	0.984896
sim_main	0.gencode-hisat2	Low	[0.0107,0.257)	Middle	[2.65,9.68)	5335	4	recall	0.990759
sim_main	0.gencode-hisat2	Low	[0.0107,0.257)	Middle	[2.65,9.68)	5335	4	precision	0.975134
sim_main	0.gencode-hisat2	Low	[0.0107,0.257)	Middle	[2.65,9.68)	5335	4	f1	0.982884
sim_main	0.gencode-hisat2	Low	[0.0107,0.257)	Middle	[2.65,9.68)	5335	5	recall	0.990641
sim_main	0.gencode-hisat2	Low	[0.0107,0.257)	Middle	[2.65,9.68)	5335	5	precision	0.971851
sim_main	0.gencode-hisat2	Low	[0.0107,0.257)	Middle	[2.65,9.68)	5335	5	f1	0.981156
sim_main	0.gencode-hisat2	Low	[0.0107,0.257)	Middle	[2.65,9.68)	5335	6	recall	0.991173
sim_main	0.gencode-hisat2	Low	[0.0107,0.257)	Middle	[2.65,9.68)	5335	6	precision	0.975414
sim_main	0.gencode-hisat2	Low	[0.0107,0.257)	Middle	[2.65,9.68)	5335	6	f1	0.98323
sim_main	0.gencode-hisat2	Low	[0.0107,0.257)	High	[9.68,55361.11]	4905	1	recall	0.988901
sim_main	0.gencode-hisat2	Low	[0.0107,0.257)	High	[9.68,55361.11]	4905	1	precision	0.977795
sim_main	0.gencode-hisat2	Low	[0.0107,0.257)	High	[9.68,55361.11]	4905	1	f1	0.983317
sim_main	0.gencode-hisat2	Low	[0.0107,0.257)	High	[9.68,55361.11]	4905	2	recall	0.989104
sim_main	0.gencode-hisat2	Low	[0.0107,0.257)	High	[9.68,55361.11]	4905	2	precision	0.970331
sim_main	0.gencode-hisat2	Low	[0.0107,0.257)	High	[9.68,55361.11]	4905	2	f1	0.979628
sim_main	0.gencode-hisat2	Low	[0.0107,0.257)	High	[9.68,55361.11]	4905	3	recall	0.98882
sim_main	0.gencode-hisat2	Low	[0.0107,0.257)	High	[9.68,55361.11]	4905	3	precision	0.978229
sim_main	0.gencode-hisat2	Low	[0.0107,0.257)	High	[9.68,55361.11]	4905	3	f1	0.983496
sim_main	0.gencode-hisat2	Low	[0.0107,0.257)	High	[9.68,55361.11]	4905	4	recall	0.988895
sim_main	0.gencode-hisat2	Low	[0.0107,0.257)	High	[9.68,55361.11]	4905	4	precision	0.969595
sim_main	0.gencode-hisat2	Low	[0.0107,0.257)	High	[9.68,55361.11]	4905	4	f1	0.97915
sim_main	0.gencode-hisat2	Low	[0.0107,0.257)	High	[9.68,55361.11]	4905	5	recall	0.988593
sim_main	0.gencode-hisat2	Low	[0.0107,0.257)	High	[9.68,55361.11]	4905	5	precision	0.970141
sim_main	0.gencode-hisat2	Low	[0.0107,0.257)	High	[9.68,55361.11]	4905	5	f1	0.97928
sim_main	0.gencode-hisat2	Low	[0.0107,0.257)	High	[9.68,55361.11]	4905	6	recall	0.988757
sim_main	0.gencode-hisat2	Low	[0.0107,0.257)	High	[9.68,55361.11]	4905	6	precision	0.970854
sim_main	0.gencode-hisat2	Low	[0.0107,0.257)	High	[9.68,55361.11]	4905	6	f1	0.979724
sim_main	0.gencode-hisat2	Middle	[0.257,0.472)	Low	[0.539,2.65)	4948	1	recall	0.991218
sim_main	0.gencode-hisat2	Middle	[0.257,0.472)	Low	[0.539,2.65)	4948	1	precision	0.994019
sim_main	0.gencode-hisat2	Middle	[0.257,0.472)	Low	[0.539,2.65)	4948	1	f1	0.992617
sim_main	0.gencode-hisat2	Middle	[0.257,0.472)	Low	[0.539,2.65)	4948	2	recall	0.991719
sim_main	0.gencode-hisat2	Middle	[0.257,0.472)	Low	[0.539,2.65)	4948	2	precision	0.994284
sim_main	0.gencode-hisat2	Middle	[0.257,0.472)	Low	[0.539,2.65)	4948	2	f1	0.993
sim_main	0.gencode-hisat2	Middle	[0.257,0.472)	Low	[0.539,2.65)	4948	3	recall	0.991976
sim_main	0.gencode-hisat2	Middle	[0.257,0.472)	Low	[0.539,2.65)	4948	3	precision	0.993882
sim_main	0.gencode-hisat2	Middle	[0.257,0.472)	Low	[0.539,2.65)	4948	3	f1	0.992928
sim_main	0.gencode-hisat2	Middle	[0.257,0.472)	Low	[0.539,2.65)	4948	4	recall	0.991952
sim_main	0.gencode-hisat2	Middle	[0.257,0.472)	Low	[0.539,2.65)	4948	4	precision	0.993824
sim_main	0.gencode-hisat2	Middle	[0.257,0.472)	Low	[0.539,2.65)	4948	4	f1	0.992887
sim_main	0.gencode-hisat2	Middle	[0.257,0.472)	Low	[0.539,2.65)	4948	5	recall	0.991538
sim_main	0.gencode-hisat2	Middle	[0.257,0.472)	Low	[0.539,2.65)	4948	5	precision	0.994275
sim_main	0.gencode-hisat2	Middle	[0.257,0.472)	Low	[0.539,2.65)	4948	5	f1	0.992905
sim_main	0.gencode-hisat2	Middle	[0.257,0.472)	Low	[0.539,2.65)	4948	6	recall	0.991738
sim_main	0.gencode-hisat2	Middle	[0.257,0.472)	Low	[0.539,2.65)	4948	6	precision	0.993748
sim_main	0.gencode-hisat2	Middle	[0.257,0.472)	Low	[0.539,2.65)	4948	6	f1	0.992742
sim_main	0.gencode-hisat2	Middle	[0.257,0.472)	Middle	[2.65,9.68)	4983	1	recall	0.99169
sim_main	0.gencode-hisat2	Middle	[0.257,0.472)	Middle	[2.65,9.68)	4983	1	precision	0.992551
sim_main	0.gencode-hisat2	Middle	[0.257,0.472)	Middle	[2.65,9.68)	4983	1	f1	0.99212
sim_main	0.gencode-hisat2	Middle	[0.257,0.472)	Middle	[2.65,9.68)	4983	2	recall	0.992362
sim_main	0.gencode-hisat2	Middle	[0.257,0.472)	Middle	[2.65,9.68)	4983	2	precision	0.993613
sim_main	0.gencode-hisat2	Middle	[0.257,0.472)	Middle	[2.65,9.68)	4983	2	f1	0.992988
sim_main	0.gencode-hisat2	Middle	[0.257,0.472)	Middle	[2.65,9.68)	4983	3	recall	0.991843
sim_main	0.gencode-hisat2	Middle	[0.257,0.472)	Middle	[2.65,9.68)	4983	3	precision	0.993162
sim_main	0.gencode-hisat2	Middle	[0.257,0.472)	Middle	[2.65,9.68)	4983	3	f1	0.992502
sim_main	0.gencode-hisat2	Middle	[0.257,0.472)	Middle	[2.65,9.68)	4983	4	recall	0.991906
sim_main	0.gencode-hisat2	Middle	[0.257,0.472)	Middle	[2.65,9.68)	4983	4	precision	0.991566
sim_main	0.gencode-hisat2	Middle	[0.257,0.472)	Middle	[2.65,9.68)	4983	4	f1	0.991736
sim_main	0.gencode-hisat2	Middle	[0.257,0.472)	Middle	[2.65,9.68)	4983	5	recall	0.991733
sim_main	0.gencode-hisat2	Middle	[0.257,0.472)	Middle	[2.65,9.68)	4983	5	precision	0.993561
sim_main	0.gencode-hisat2	Middle	[0.257,0.472)	Middle	[2.65,9.68)	4983	5	f1	0.992646
sim_main	0.gencode-hisat2	Middle	[0.257,0.472)	Middle	[2.65,9.68)	4983	6	recall	0.992065
sim_main	0.gencode-hisat2	Middle	[0.257,0.472)	Middle	[2.65,9.68)	4983	6	precision	0.993114
sim_main	0.gencode-hisat2	Middle	[0.257,0.472)	Middle	[2.65,9.68)	4983	6	f1	0.992589
sim_main	0.gencode-hisat2	Middle	[0.257,0.472)	High	[9.68,55361.11]	4838	1	recall	0.992374
sim_main	0.gencode-hisat2	Middle	[0.257,0.472)	High	[9.68,55361.11]	4838	1	precision	0.994683
sim_main	0.gencode-hisat2	Middle	[0.257,0.472)	High	[9.68,55361.11]	4838	1	f1	0.993527
sim_main	0.gencode-hisat2	Middle	[0.257,0.472)	High	[9.68,55361.11]	4838	2	recall	0.992408
sim_main	0.gencode-hisat2	Middle	[0.257,0.472)	High	[9.68,55361.11]	4838	2	precision	0.994517
sim_main	0.gencode-hisat2	Middle	[0.257,0.472)	High	[9.68,55361.11]	4838	2	f1	0.993461
sim_main	0.gencode-hisat2	Middle	[0.257,0.472)	High	[9.68,55361.11]	4838	3	recall	0.992335
sim_main	0.gencode-hisat2	Middle	[0.257,0.472)	High	[9.68,55361.11]	4838	3	precision	0.994594
sim_main	0.gencode-hisat2	Middle	[0.257,0.472)	High	[9.68,55361.11]	4838	3	f1	0.993463
sim_main	0.gencode-hisat2	Middle	[0.257,0.472)	High	[9.68,55361.11]	4838	4	recall	0.992137
sim_main	0.gencode-hisat2	Middle	[0.257,0.472)	High	[9.68,55361.11]	4838	4	precision	0.992611
sim_main	0.gencode-hisat2	Middle	[0.257,0.472)	High	[9.68,55361.11]	4838	4	f1	0.992374
sim_main	0.gencode-hisat2	Middle	[0.257,0.472)	High	[9.68,55361.11]	4838	5	recall	0.99212
sim_main	0.gencode-hisat2	Middle	[0.257,0.472)	High	[9.68,55361.11]	4838	5	precision	0.992049
sim_main	0.gencode-hisat2	Middle	[0.257,0.472)	High	[9.68,55361.11]	4838	5	f1	0.992085
sim_main	0.gencode-hisat2	Middle	[0.257,0.472)	High	[9.68,55361.11]	4838	6	recall	0.992139
sim_main	0.gencode-hisat2	Middle	[0.257,0.472)	High	[9.68,55361.11]	4838	6	precision	0.99185
sim_main	0.gencode-hisat2	Middle	[0.257,0.472)	High	[9.68,55361.11]	4838	6	f1	0.991994
sim_main	0.gencode-hisat2	High	[0.472,1]	Low	[0.539,2.65)	5292	1	recall	0.992373
sim_main	0.gencode-hisat2	High	[0.472,1]	Low	[0.539,2.65)	5292	1	precision	0.994324
sim_main	0.gencode-hisat2	High	[0.472,1]	Low	[0.539,2.65)	5292	1	f1	0.993347
sim_main	0.gencode-hisat2	High	[0.472,1]	Low	[0.539,2.65)	5292	2	recall	0.992522
sim_main	0.gencode-hisat2	High	[0.472,1]	Low	[0.539,2.65)	5292	2	precision	0.994456
sim_main	0.gencode-hisat2	High	[0.472,1]	Low	[0.539,2.65)	5292	2	f1	0.993488
sim_main	0.gencode-hisat2	High	[0.472,1]	Low	[0.539,2.65)	5292	3	recall	0.99215
sim_main	0.gencode-hisat2	High	[0.472,1]	Low	[0.539,2.65)	5292	3	precision	0.994165
sim_main	0.gencode-hisat2	High	[0.472,1]	Low	[0.539,2.65)	5292	3	f1	0.993156
sim_main	0.gencode-hisat2	High	[0.472,1]	Low	[0.539,2.65)	5292	4	recall	0.992067
sim_main	0.gencode-hisat2	High	[0.472,1]	Low	[0.539,2.65)	5292	4	precision	0.996038
sim_main	0.gencode-hisat2	High	[0.472,1]	Low	[0.539,2.65)	5292	4	f1	0.994049
sim_main	0.gencode-hisat2	High	[0.472,1]	Low	[0.539,2.65)	5292	5	recall	0.991711
sim_main	0.gencode-hisat2	High	[0.472,1]	Low	[0.539,2.65)	5292	5	precision	0.995656
sim_main	0.gencode-hisat2	High	[0.472,1]	Low	[0.539,2.65)	5292	5	f1	0.993679
sim_main	0.gencode-hisat2	High	[0.472,1]	Low	[0.539,2.65)	5292	6	recall	0.992148
sim_main	0.gencode-hisat2	High	[0.472,1]	Low	[0.539,2.65)	5292	6	precision	0.995777
sim_main	0.gencode-hisat2	High	[0.472,1]	Low	[0.539,2.65)	5292	6	f1	0.99396
sim_main	0.gencode-hisat2	High	[0.472,1]	Middle	[2.65,9.68)	4451	1	recall	0.99288
sim_main	0.gencode-hisat2	High	[0.472,1]	Middle	[2.65,9.68)	4451	1	precision	0.994728
sim_main	0.gencode-hisat2	High	[0.472,1]	Middle	[2.65,9.68)	4451	1	f1	0.993803
sim_main	0.gencode-hisat2	High	[0.472,1]	Middle	[2.65,9.68)	4451	2	recall	0.992339
sim_main	0.gencode-hisat2	High	[0.472,1]	Middle	[2.65,9.68)	4451	2	precision	0.994855
sim_main	0.gencode-hisat2	High	[0.472,1]	Middle	[2.65,9.68)	4451	2	f1	0.993595
sim_main	0.gencode-hisat2	High	[0.472,1]	Middle	[2.65,9.68)	4451	3	recall	0.992286
sim_main	0.gencode-hisat2	High	[0.472,1]	Middle	[2.65,9.68)	4451	3	precision	0.994327
sim_main	0.gencode-hisat2	High	[0.472,1]	Middle	[2.65,9.68)	4451	3	f1	0.993305
sim_main	0.gencode-hisat2	High	[0.472,1]	Middle	[2.65,9.68)	4451	4	recall	0.992762
sim_main	0.gencode-hisat2	High	[0.472,1]	Middle	[2.65,9.68)	4451	4	precision	0.994511
sim_main	0.gencode-hisat2	High	[0.472,1]	Middle	[2.65,9.68)	4451	4	f1	0.993636
sim_main	0.gencode-hisat2	High	[0.472,1]	Middle	[2.65,9.68)	4451	5	recall	0.992427
sim_main	0.gencode-hisat2	High	[0.472,1]	Middle	[2.65,9.68)	4451	5	precision	0.994596
sim_main	0.gencode-hisat2	High	[0.472,1]	Middle	[2.65,9.68)	4451	5	f1	0.993511
sim_main	0.gencode-hisat2	High	[0.472,1]	Middle	[2.65,9.68)	4451	6	recall	0.992422
sim_main	0.gencode-hisat2	High	[0.472,1]	Middle	[2.65,9.68)	4451	6	precision	0.994599
sim_main	0.gencode-hisat2	High	[0.472,1]	Middle	[2.65,9.68)	4451	6	f1	0.993509
sim_main	0.gencode-hisat2	High	[0.472,1]	High	[9.68,55361.11]	5027	1	recall	0.992715
sim_main	0.gencode-hisat2	High	[0.472,1]	High	[9.68,55361.11]	5027	1	precision	0.998512
sim_main	0.gencode-hisat2	High	[0.472,1]	High	[9.68,55361.11]	5027	1	f1	0.995605
sim_main	0.gencode-hisat2	High	[0.472,1]	High	[9.68,55361.11]	5027	2	recall	0.99278
sim_main	0.gencode-hisat2	High	[0.472,1]	High	[9.68,55361.11]	5027	2	precision	0.99847
sim_main	0.gencode-hisat2	High	[0.472,1]	High	[9.68,55361.11]	5027	2	f1	0.995617
sim_main	0.gencode-hisat2	High	[0.472,1]	High	[9.68,55361.11]	5027	3	recall	0.992758
sim_main	0.gencode-hisat2	High	[0.472,1]	High	[9.68,55361.11]	5027	3	precision	0.998541
sim_main	0.gencode-hisat2	High	[0.472,1]	High	[9.68,55361.11]	5027	3	f1	0.995641
sim_main	0.gencode-hisat2	High	[0.472,1]	High	[9.68,55361.11]	5027	4	recall	0.99263
sim_main	0.gencode-hisat2	High	[0.472,1]	High	[9.68,55361.11]	5027	4	precision	0.998196
sim_main	0.gencode-hisat2	High	[0.472,1]	High	[9.68,55361.11]	5027	4	f1	0.995406
sim_main	0.gencode-hisat2	High	[0.472,1]	High	[9.68,55361.11]	5027	5	recall	0.992618
sim_main	0.gencode-hisat2	High	[0.472,1]	High	[9.68,55361.11]	5027	5	precision	0.998188
sim_main	0.gencode-hisat2	High	[0.472,1]	High	[9.68,55361.11]	5027	5	f1	0.995395
sim_main	0.gencode-hisat2	High	[0.472,1]	High	[9.68,55361.11]	5027	6	recall	0.99271
sim_main	0.gencode-hisat2	High	[0.472,1]	High	[9.68,55361.11]	5027	6	precision	0.998155
sim_main	0.gencode-hisat2	High	[0.472,1]	High	[9.68,55361.11]	5027	6	f1	0.995425
sim_main	0.gencode-star	Low	[0.0107,0.257)	Low	[0.539,2.65)	4530	1	recall	0.998175
sim_main	0.gencode-star	Low	[0.0107,0.257)	Low	[0.539,2.65)	4530	1	precision	0.975271
sim_main	0.gencode-star	Low	[0.0107,0.257)	Low	[0.539,2.65)	4530	1	f1	0.98659
sim_main	0.gencode-star	Low	[0.0107,0.257)	Low	[0.539,2.65)	4530	2	recall	0.9973
sim_main	0.gencode-star	Low	[0.0107,0.257)	Low	[0.539,2.65)	4530	2	precision	0.974781
sim_main	0.gencode-star	Low	[0.0107,0.257)	Low	[0.539,2.65)	4530	2	f1	0.985912
sim_main	0.gencode-star	Low	[0.0107,0.257)	Low	[0.539,2.65)	4530	3	recall	0.998114
sim_main	0.gencode-star	Low	[0.0107,0.257)	Low	[0.539,2.65)	4530	3	precision	0.97579
sim_main	0.gencode-star	Low	[0.0107,0.257)	Low	[0.539,2.65)	4530	3	f1	0.986826
sim_main	0.gencode-star	Low	[0.0107,0.257)	Low	[0.539,2.65)	4530	4	recall	0.998104
sim_main	0.gencode-star	Low	[0.0107,0.257)	Low	[0.539,2.65)	4530	4	precision	0.973084
sim_main	0.gencode-star	Low	[0.0107,0.257)	Low	[0.539,2.65)	4530	4	f1	0.985435
sim_main	0.gencode-star	Low	[0.0107,0.257)	Low	[0.539,2.65)	4530	5	recall	0.996767
sim_main	0.gencode-star	Low	[0.0107,0.257)	Low	[0.539,2.65)	4530	5	precision	0.974998
sim_main	0.gencode-star	Low	[0.0107,0.257)	Low	[0.539,2.65)	4530	5	f1	0.985762
sim_main	0.gencode-star	Low	[0.0107,0.257)	Low	[0.539,2.65)	4530	6	recall	0.996876
sim_main	0.gencode-star	Low	[0.0107,0.257)	Low	[0.539,2.65)	4530	6	precision	0.974364
sim_main	0.gencode-star	Low	[0.0107,0.257)	Low	[0.539,2.65)	4530	6	f1	0.985491
sim_main	0.gencode-star	Low	[0.0107,0.257)	Middle	[2.65,9.68)	5335	1	recall	0.998472
sim_main	0.gencode-star	Low	[0.0107,0.257)	Middle	[2.65,9.68)	5335	1	precision	0.980659
sim_main	0.gencode-star	Low	[0.0107,0.257)	Middle	[2.65,9.68)	5335	1	f1	0.989485
sim_main	0.gencode-star	Low	[0.0107,0.257)	Middle	[2.65,9.68)	5335	2	recall	0.998467
sim_main	0.gencode-star	Low	[0.0107,0.257)	Middle	[2.65,9.68)	5335	2	precision	0.980432
sim_main	0.gencode-star	Low	[0.0107,0.257)	Middle	[2.65,9.68)	5335	2	f1	0.989367
sim_main	0.gencode-star	Low	[0.0107,0.257)	Middle	[2.65,9.68)	5335	3	recall	0.998688
sim_main	0.gencode-star	Low	[0.0107,0.257)	Middle	[2.65,9.68)	5335	3	precision	0.97873
sim_main	0.gencode-star	Low	[0.0107,0.257)	Middle	[2.65,9.68)	5335	3	f1	0.988608
sim_main	0.gencode-star	Low	[0.0107,0.257)	Middle	[2.65,9.68)	5335	4	recall	0.998112
sim_main	0.gencode-star	Low	[0.0107,0.257)	Middle	[2.65,9.68)	5335	4	precision	0.975011
sim_main	0.gencode-star	Low	[0.0107,0.257)	Middle	[2.65,9.68)	5335	4	f1	0.986426
sim_main	0.gencode-star	Low	[0.0107,0.257)	Middle	[2.65,9.68)	5335	5	recall	0.998148
sim_main	0.gencode-star	Low	[0.0107,0.257)	Middle	[2.65,9.68)	5335	5	precision	0.971635
sim_main	0.gencode-star	Low	[0.0107,0.257)	Middle	[2.65,9.68)	5335	5	f1	0.984713
sim_main	0.gencode-star	Low	[0.0107,0.257)	Middle	[2.65,9.68)	5335	6	recall	0.997695
sim_main	0.gencode-star	Low	[0.0107,0.257)	Middle	[2.65,9.68)	5335	6	precision	0.975186
sim_main	0.gencode-star	Low	[0.0107,0.257)	Middle	[2.65,9.68)	5335	6	f1	0.986312
sim_main	0.gencode-star	Low	[0.0107,0.257)	High	[9.68,55361.11]	4905	1	recall	0.999781
sim_main	0.gencode-star	Low	[0.0107,0.257)	High	[9.68,55361.11]	4905	1	precision	0.978544
sim_main	0.gencode-star	Low	[0.0107,0.257)	High	[9.68,55361.11]	4905	1	f1	0.989049
sim_main	0.gencode-star	Low	[0.0107,0.257)	High	[9.68,55361.11]	4905	2	recall	0.999795
sim_main	0.gencode-star	Low	[0.0107,0.257)	High	[9.68,55361.11]	4905	2	precision	0.9712
sim_main	0.gencode-star	Low	[0.0107,0.257)	High	[9.68,55361.11]	4905	2	f1	0.98529
sim_main	0.gencode-star	Low	[0.0107,0.257)	High	[9.68,55361.11]	4905	3	recall	0.999778
sim_main	0.gencode-star	Low	[0.0107,0.257)	High	[9.68,55361.11]	4905	3	precision	0.979248
sim_main	0.gencode-star	Low	[0.0107,0.257)	High	[9.68,55361.11]	4905	3	f1	0.989407
sim_main	0.gencode-star	Low	[0.0107,0.257)	High	[9.68,55361.11]	4905	4	recall	0.999729
sim_main	0.gencode-star	Low	[0.0107,0.257)	High	[9.68,55361.11]	4905	4	precision	0.971338
sim_main	0.gencode-star	Low	[0.0107,0.257)	High	[9.68,55361.11]	4905	4	f1	0.985329
sim_main	0.gencode-star	Low	[0.0107,0.257)	High	[9.68,55361.11]	4905	5	recall	0.999757
sim_main	0.gencode-star	Low	[0.0107,0.257)	High	[9.68,55361.11]	4905	5	precision	0.972251
sim_main	0.gencode-star	Low	[0.0107,0.257)	High	[9.68,55361.11]	4905	5	f1	0.985812
sim_main	0.gencode-star	Low	[0.0107,0.257)	High	[9.68,55361.11]	4905	6	recall	0.999693
sim_main	0.gencode-star	Low	[0.0107,0.257)	High	[9.68,55361.11]	4905	6	precision	0.971583
sim_main	0.gencode-star	Low	[0.0107,0.257)	High	[9.68,55361.11]	4905	6	f1	0.985437
sim_main	0.gencode-star	Middle	[0.257,0.472)	Low	[0.539,2.65)	4948	1	recall	0.999553
sim_main	0.gencode-star	Middle	[0.257,0.472)	Low	[0.539,2.65)	4948	1	precision	0.994105
sim_main	0.gencode-star	Middle	[0.257,0.472)	Low	[0.539,2.65)	4948	1	f1	0.996822
sim_main	0.gencode-star	Middle	[0.257,0.472)	Low	[0.539,2.65)	4948	2	recall	0.999588
sim_main	0.gencode-star	Middle	[0.257,0.472)	Low	[0.539,2.65)	4948	2	precision	0.994395
sim_main	0.gencode-star	Middle	[0.257,0.472)	Low	[0.539,2.65)	4948	2	f1	0.996984
sim_main	0.gencode-star	Middle	[0.257,0.472)	Low	[0.539,2.65)	4948	3	recall	0.999757
sim_main	0.gencode-star	Middle	[0.257,0.472)	Low	[0.539,2.65)	4948	3	precision	0.993928
sim_main	0.gencode-star	Middle	[0.257,0.472)	Low	[0.539,2.65)	4948	3	f1	0.996834
sim_main	0.gencode-star	Middle	[0.257,0.472)	Low	[0.539,2.65)	4948	4	recall	0.999739
sim_main	0.gencode-star	Middle	[0.257,0.472)	Low	[0.539,2.65)	4948	4	precision	0.993793
sim_main	0.gencode-star	Middle	[0.257,0.472)	Low	[0.539,2.65)	4948	4	f1	0.996757
sim_main	0.gencode-star	Middle	[0.257,0.472)	Low	[0.539,2.65)	4948	5	recall	0.999765
sim_main	0.gencode-star	Middle	[0.257,0.472)	Low	[0.539,2.65)	4948	5	precision	0.994194
sim_main	0.gencode-star	Middle	[0.257,0.472)	Low	[0.539,2.65)	4948	5	f1	0.996971
sim_main	0.gencode-star	Middle	[0.257,0.472)	Low	[0.539,2.65)	4948	6	recall	0.999768
sim_main	0.gencode-star	Middle	[0.257,0.472)	Low	[0.539,2.65)	4948	6	precision	0.993745
sim_main	0.gencode-star	Middle	[0.257,0.472)	Low	[0.539,2.65)	4948	6	f1	0.996747
sim_main	0.gencode-star	Middle	[0.257,0.472)	Middle	[2.65,9.68)	4983	1	recall	0.999858
sim_main	0.gencode-star	Middle	[0.257,0.472)	Middle	[2.65,9.68)	4983	1	precision	0.992427
sim_main	0.gencode-star	Middle	[0.257,0.472)	Middle	[2.65,9.68)	4983	1	f1	0.996129
sim_main	0.gencode-star	Middle	[0.257,0.472)	Middle	[2.65,9.68)	4983	2	recall	0.999887
sim_main	0.gencode-star	Middle	[0.257,0.472)	Middle	[2.65,9.68)	4983	2	precision	0.993586
sim_main	0.gencode-star	Middle	[0.257,0.472)	Middle	[2.65,9.68)	4983	2	f1	0.996726
sim_main	0.gencode-star	Middle	[0.257,0.472)	Middle	[2.65,9.68)	4983	3	recall	0.999846
sim_main	0.gencode-star	Middle	[0.257,0.472)	Middle	[2.65,9.68)	4983	3	precision	0.993133
sim_main	0.gencode-star	Middle	[0.257,0.472)	Middle	[2.65,9.68)	4983	3	f1	0.996478
sim_main	0.gencode-star	Middle	[0.257,0.472)	Middle	[2.65,9.68)	4983	4	recall	0.999896
sim_main	0.gencode-star	Middle	[0.257,0.472)	Middle	[2.65,9.68)	4983	4	precision	0.991501
sim_main	0.gencode-star	Middle	[0.257,0.472)	Middle	[2.65,9.68)	4983	4	f1	0.995681
sim_main	0.gencode-star	Middle	[0.257,0.472)	Middle	[2.65,9.68)	4983	5	recall	0.999897
sim_main	0.gencode-star	Middle	[0.257,0.472)	Middle	[2.65,9.68)	4983	5	precision	0.99344
sim_main	0.gencode-star	Middle	[0.257,0.472)	Middle	[2.65,9.68)	4983	5	f1	0.996658
sim_main	0.gencode-star	Middle	[0.257,0.472)	Middle	[2.65,9.68)	4983	6	recall	0.999939
sim_main	0.gencode-star	Middle	[0.257,0.472)	Middle	[2.65,9.68)	4983	6	precision	0.993002
sim_main	0.gencode-star	Middle	[0.257,0.472)	Middle	[2.65,9.68)	4983	6	f1	0.996459
sim_main	0.gencode-star	Middle	[0.257,0.472)	High	[9.68,55361.11]	4838	1	recall	0.999923
sim_main	0.gencode-star	Middle	[0.257,0.472)	High	[9.68,55361.11]	4838	1	precision	0.994233
sim_main	0.gencode-star	Middle	[0.257,0.472)	High	[9.68,55361.11]	4838	1	f1	0.99707
sim_main	0.gencode-star	Middle	[0.257,0.472)	High	[9.68,55361.11]	4838	2	recall	0.999914
sim_main	0.gencode-star	Middle	[0.257,0.472)	High	[9.68,55361.11]	4838	2	precision	0.994005
sim_main	0.gencode-star	Middle	[0.257,0.472)	High	[9.68,55361.11]	4838	2	f1	0.996951
sim_main	0.gencode-star	Middle	[0.257,0.472)	High	[9.68,55361.11]	4838	3	recall	0.999914
sim_main	0.gencode-star	Middle	[0.257,0.472)	High	[9.68,55361.11]	4838	3	precision	0.994053
sim_main	0.gencode-star	Middle	[0.257,0.472)	High	[9.68,55361.11]	4838	3	f1	0.996975
sim_main	0.gencode-star	Middle	[0.257,0.472)	High	[9.68,55361.11]	4838	4	recall	0.999924
sim_main	0.gencode-star	Middle	[0.257,0.472)	High	[9.68,55361.11]	4838	4	precision	0.991123
sim_main	0.gencode-star	Middle	[0.257,0.472)	High	[9.68,55361.11]	4838	4	f1	0.995504
sim_main	0.gencode-star	Middle	[0.257,0.472)	High	[9.68,55361.11]	4838	5	recall	0.999931
sim_main	0.gencode-star	Middle	[0.257,0.472)	High	[9.68,55361.11]	4838	5	precision	0.990606
sim_main	0.gencode-star	Middle	[0.257,0.472)	High	[9.68,55361.11]	4838	5	f1	0.995247
sim_main	0.gencode-star	Middle	[0.257,0.472)	High	[9.68,55361.11]	4838	6	recall	0.99993
sim_main	0.gencode-star	Middle	[0.257,0.472)	High	[9.68,55361.11]	4838	6	precision	0.990371
sim_main	0.gencode-star	Middle	[0.257,0.472)	High	[9.68,55361.11]	4838	6	f1	0.995128
sim_main	0.gencode-star	High	[0.472,1]	Low	[0.539,2.65)	5292	1	recall	0.999571
sim_main	0.gencode-star	High	[0.472,1]	Low	[0.539,2.65)	5292	1	precision	0.994339
sim_main	0.gencode-star	High	[0.472,1]	Low	[0.539,2.65)	5292	1	f1	0.996948
sim_main	0.gencode-star	High	[0.472,1]	Low	[0.539,2.65)	5292	2	recall	0.999506
sim_main	0.gencode-star	High	[0.472,1]	Low	[0.539,2.65)	5292	2	precision	0.994536
sim_main	0.gencode-star	High	[0.472,1]	Low	[0.539,2.65)	5292	2	f1	0.997015
sim_main	0.gencode-star	High	[0.472,1]	Low	[0.539,2.65)	5292	3	recall	0.999475
sim_main	0.gencode-star	High	[0.472,1]	Low	[0.539,2.65)	5292	3	precision	0.994298
sim_main	0.gencode-star	High	[0.472,1]	Low	[0.539,2.65)	5292	3	f1	0.99688
sim_main	0.gencode-star	High	[0.472,1]	Low	[0.539,2.65)	5292	4	recall	0.999299
sim_main	0.gencode-star	High	[0.472,1]	Low	[0.539,2.65)	5292	4	precision	0.996146
sim_main	0.gencode-star	High	[0.472,1]	Low	[0.539,2.65)	5292	4	f1	0.99772
sim_main	0.gencode-star	High	[0.472,1]	Low	[0.539,2.65)	5292	5	recall	0.999199
sim_main	0.gencode-star	High	[0.472,1]	Low	[0.539,2.65)	5292	5	precision	0.995703
sim_main	0.gencode-star	High	[0.472,1]	Low	[0.539,2.65)	5292	5	f1	0.997448
sim_main	0.gencode-star	High	[0.472,1]	Low	[0.539,2.65)	5292	6	recall	0.999323
sim_main	0.gencode-star	High	[0.472,1]	Low	[0.539,2.65)	5292	6	precision	0.995824
sim_main	0.gencode-star	High	[0.472,1]	Low	[0.539,2.65)	5292	6	f1	0.99757
sim_main	0.gencode-star	High	[0.472,1]	Middle	[2.65,9.68)	4451	1	recall	0.999471
sim_main	0.gencode-star	High	[0.472,1]	Middle	[2.65,9.68)	4451	1	precision	0.994934
sim_main	0.gencode-star	High	[0.472,1]	Middle	[2.65,9.68)	4451	1	f1	0.997197
sim_main	0.gencode-star	High	[0.472,1]	Middle	[2.65,9.68)	4451	2	recall	0.999494
sim_main	0.gencode-star	High	[0.472,1]	Middle	[2.65,9.68)	4451	2	precision	0.995129
sim_main	0.gencode-star	High	[0.472,1]	Middle	[2.65,9.68)	4451	2	f1	0.997307
sim_main	0.gencode-star	High	[0.472,1]	Middle	[2.65,9.68)	4451	3	recall	0.999351
sim_main	0.gencode-star	High	[0.472,1]	Middle	[2.65,9.68)	4451	3	precision	0.99461
sim_main	0.gencode-star	High	[0.472,1]	Middle	[2.65,9.68)	4451	3	f1	0.996975
sim_main	0.gencode-star	High	[0.472,1]	Middle	[2.65,9.68)	4451	4	recall	0.999594
sim_main	0.gencode-star	High	[0.472,1]	Middle	[2.65,9.68)	4451	4	precision	0.994599
sim_main	0.gencode-star	High	[0.472,1]	Middle	[2.65,9.68)	4451	4	f1	0.99709
sim_main	0.gencode-star	High	[0.472,1]	Middle	[2.65,9.68)	4451	5	recall	0.999647
sim_main	0.gencode-star	High	[0.472,1]	Middle	[2.65,9.68)	4451	5	precision	0.994681
sim_main	0.gencode-star	High	[0.472,1]	Middle	[2.65,9.68)	4451	5	f1	0.997158
sim_main	0.gencode-star	High	[0.472,1]	Middle	[2.65,9.68)	4451	6	recall	0.999494
sim_main	0.gencode-star	High	[0.472,1]	Middle	[2.65,9.68)	4451	6	precision	0.994603
sim_main	0.gencode-star	High	[0.472,1]	Middle	[2.65,9.68)	4451	6	f1	0.997042
sim_main	0.gencode-star	High	[0.472,1]	High	[9.68,55361.11]	5027	1	recall	0.999858
sim_main	0.gencode-star	High	[0.472,1]	High	[9.68,55361.11]	5027	1	precision	0.998329
sim_main	0.gencode-star	High	[0.472,1]	High	[9.68,55361.11]	5027	1	f1	0.999093
sim_main	0.gencode-star	High	[0.472,1]	High	[9.68,55361.11]	5027	2	recall	0.999857
sim_main	0.gencode-star	High	[0.472,1]	High	[9.68,55361.11]	5027	2	precision	0.998279
sim_main	0.gencode-star	High	[0.472,1]	High	[9.68,55361.11]	5027	2	f1	0.999067
sim_main	0.gencode-star	High	[0.472,1]	High	[9.68,55361.11]	5027	3	recall	0.999844
sim_main	0.gencode-star	High	[0.472,1]	High	[9.68,55361.11]	5027	3	precision	0.998357
sim_main	0.gencode-star	High	[0.472,1]	High	[9.68,55361.11]	5027	3	f1	0.9991
sim_main	0.gencode-star	High	[0.472,1]	High	[9.68,55361.11]	5027	4	recall	0.999786
sim_main	0.gencode-star	High	[0.472,1]	High	[9.68,55361.11]	5027	4	precision	0.997857
sim_main	0.gencode-star	High	[0.472,1]	High	[9.68,55361.11]	5027	4	f1	0.998821
sim_main	0.gencode-star	High	[0.472,1]	High	[9.68,55361.11]	5027	5	recall	0.999704
sim_main	0.gencode-star	High	[0.472,1]	High	[9.68,55361.11]	5027	5	precision	0.997873
sim_main	0.gencode-star	High	[0.472,1]	High	[9.68,55361.11]	5027	5	f1	0.998788
sim_main	0.gencode-star	High	[0.472,1]	High	[9.68,55361.11]	5027	6	recall	0.99976
sim_main	0.gencode-star	High	[0.472,1]	High	[9.68,55361.11]	5027	6	precision	0.99783
sim_main	0.gencode-star	High	[0.472,1]	High	[9.68,55361.11]	5027	6	f1	0.998794
sim_main	0.gencode-tophat2	Low	[0.0107,0.257)	Low	[0.539,2.65)	4530	1	recall	0.972233
sim_main	0.gencode-tophat2	Low	[0.0107,0.257)	Low	[0.539,2.65)	4530	1	precision	0.977942
sim_main	0.gencode-tophat2	Low	[0.0107,0.257)	Low	[0.539,2.65)	4530	1	f1	0.975079
sim_main	0.gencode-tophat2	Low	[0.0107,0.257)	Low	[0.539,2.65)	4530	2	recall	0.971793
sim_main	0.gencode-tophat2	Low	[0.0107,0.257)	Low	[0.539,2.65)	4530	2	precision	0.976921
sim_main	0.gencode-tophat2	Low	[0.0107,0.257)	Low	[0.539,2.65)	4530	2	f1	0.97435
sim_main	0.gencode-tophat2	Low	[0.0107,0.257)	Low	[0.539,2.65)	4530	3	recall	0.971394
sim_main	0.gencode-tophat2	Low	[0.0107,0.257)	Low	[0.539,2.65)	4530	3	precision	0.9784
sim_main	0.gencode-tophat2	Low	[0.0107,0.257)	Low	[0.539,2.65)	4530	3	f1	0.974884
sim_main	0.gencode-tophat2	Low	[0.0107,0.257)	Low	[0.539,2.65)	4530	4	recall	0.971499
sim_main	0.gencode-tophat2	Low	[0.0107,0.257)	Low	[0.539,2.65)	4530	4	precision	0.976254
sim_main	0.gencode-tophat2	Low	[0.0107,0.257)	Low	[0.539,2.65)	4530	4	f1	0.973871
sim_main	0.gencode-tophat2	Low	[0.0107,0.257)	Low	[0.539,2.65)	4530	5	recall	0.971812
sim_main	0.gencode-tophat2	Low	[0.0107,0.257)	Low	[0.539,2.65)	4530	5	precision	0.977181
sim_main	0.gencode-tophat2	Low	[0.0107,0.257)	Low	[0.539,2.65)	4530	5	f1	0.974489
sim_main	0.gencode-tophat2	Low	[0.0107,0.257)	Low	[0.539,2.65)	4530	6	recall	0.971135
sim_main	0.gencode-tophat2	Low	[0.0107,0.257)	Low	[0.539,2.65)	4530	6	precision	0.977778
sim_main	0.gencode-tophat2	Low	[0.0107,0.257)	Low	[0.539,2.65)	4530	6	f1	0.974445
sim_main	0.gencode-tophat2	Low	[0.0107,0.257)	Middle	[2.65,9.68)	5335	1	recall	0.972142
sim_main	0.gencode-tophat2	Low	[0.0107,0.257)	Middle	[2.65,9.68)	5335	1	precision	0.982003
sim_main	0.gencode-tophat2	Low	[0.0107,0.257)	Middle	[2.65,9.68)	5335	1	f1	0.977047
sim_main	0.gencode-tophat2	Low	[0.0107,0.257)	Middle	[2.65,9.68)	5335	2	recall	0.971876
sim_main	0.gencode-tophat2	Low	[0.0107,0.257)	Middle	[2.65,9.68)	5335	2	precision	0.981913
sim_main	0.gencode-tophat2	Low	[0.0107,0.257)	Middle	[2.65,9.68)	5335	2	f1	0.976869
sim_main	0.gencode-tophat2	Low	[0.0107,0.257)	Middle	[2.65,9.68)	5335	3	recall	0.972242
sim_main	0.gencode-tophat2	Low	[0.0107,0.257)	Middle	[2.65,9.68)	5335	3	precision	0.980387
sim_main	0.gencode-tophat2	Low	[0.0107,0.257)	Middle	[2.65,9.68)	5335	3	f1	0.976298
sim_main	0.gencode-tophat2	Low	[0.0107,0.257)	Middle	[2.65,9.68)	5335	4	recall	0.971588
sim_main	0.gencode-tophat2	Low	[0.0107,0.257)	Middle	[2.65,9.68)	5335	4	precision	0.976531
sim_main	0.gencode-tophat2	Low	[0.0107,0.257)	Middle	[2.65,9.68)	5335	4	f1	0.974054
sim_main	0.gencode-tophat2	Low	[0.0107,0.257)	Middle	[2.65,9.68)	5335	5	recall	0.972121
sim_main	0.gencode-tophat2	Low	[0.0107,0.257)	Middle	[2.65,9.68)	5335	5	precision	0.97364
sim_main	0.gencode-tophat2	Low	[0.0107,0.257)	Middle	[2.65,9.68)	5335	5	f1	0.97288
sim_main	0.gencode-tophat2	Low	[0.0107,0.257)	Middle	[2.65,9.68)	5335	6	recall	0.971901
sim_main	0.gencode-tophat2	Low	[0.0107,0.257)	Middle	[2.65,9.68)	5335	6	precision	0.976644
sim_main	0.gencode-tophat2	Low	[0.0107,0.257)	Middle	[2.65,9.68)	5335	6	f1	0.974266
sim_main	0.gencode-tophat2	Low	[0.0107,0.257)	High	[9.68,55361.11]	4905	1	recall	0.972061
sim_main	0.gencode-tophat2	Low	[0.0107,0.257)	High	[9.68,55361.11]	4905	1	precision	0.980735
sim_main	0.gencode-tophat2	Low	[0.0107,0.257)	High	[9.68,55361.11]	4905	1	f1	0.976379
sim_main	0.gencode-tophat2	Low	[0.0107,0.257)	High	[9.68,55361.11]	4905	2	recall	0.971863
sim_main	0.gencode-tophat2	Low	[0.0107,0.257)	High	[9.68,55361.11]	4905	2	precision	0.974223
sim_main	0.gencode-tophat2	Low	[0.0107,0.257)	High	[9.68,55361.11]	4905	2	f1	0.973041
sim_main	0.gencode-tophat2	Low	[0.0107,0.257)	High	[9.68,55361.11]	4905	3	recall	0.972065
sim_main	0.gencode-tophat2	Low	[0.0107,0.257)	High	[9.68,55361.11]	4905	3	precision	0.9804
sim_main	0.gencode-tophat2	Low	[0.0107,0.257)	High	[9.68,55361.11]	4905	3	f1	0.976215
sim_main	0.gencode-tophat2	Low	[0.0107,0.257)	High	[9.68,55361.11]	4905	4	recall	0.971989
sim_main	0.gencode-tophat2	Low	[0.0107,0.257)	High	[9.68,55361.11]	4905	4	precision	0.97583
sim_main	0.gencode-tophat2	Low	[0.0107,0.257)	High	[9.68,55361.11]	4905	4	f1	0.973906
sim_main	0.gencode-tophat2	Low	[0.0107,0.257)	High	[9.68,55361.11]	4905	5	recall	0.972095
sim_main	0.gencode-tophat2	Low	[0.0107,0.257)	High	[9.68,55361.11]	4905	5	precision	0.976168
sim_main	0.gencode-tophat2	Low	[0.0107,0.257)	High	[9.68,55361.11]	4905	5	f1	0.974128
sim_main	0.gencode-tophat2	Low	[0.0107,0.257)	High	[9.68,55361.11]	4905	6	recall	0.971992
sim_main	0.gencode-tophat2	Low	[0.0107,0.257)	High	[9.68,55361.11]	4905	6	precision	0.975746
sim_main	0.gencode-tophat2	Low	[0.0107,0.257)	High	[9.68,55361.11]	4905	6	f1	0.973865
sim_main	0.gencode-tophat2	Middle	[0.257,0.472)	Low	[0.539,2.65)	4948	1	recall	0.971886
sim_main	0.gencode-tophat2	Middle	[0.257,0.472)	Low	[0.539,2.65)	4948	1	precision	0.995584
sim_main	0.gencode-tophat2	Middle	[0.257,0.472)	Low	[0.539,2.65)	4948	1	f1	0.983592
sim_main	0.gencode-tophat2	Middle	[0.257,0.472)	Low	[0.539,2.65)	4948	2	recall	0.972437
sim_main	0.gencode-tophat2	Middle	[0.257,0.472)	Low	[0.539,2.65)	4948	2	precision	0.99613
sim_main	0.gencode-tophat2	Middle	[0.257,0.472)	Low	[0.539,2.65)	4948	2	f1	0.984141
sim_main	0.gencode-tophat2	Middle	[0.257,0.472)	Low	[0.539,2.65)	4948	3	recall	0.972393
sim_main	0.gencode-tophat2	Middle	[0.257,0.472)	Low	[0.539,2.65)	4948	3	precision	0.995891
sim_main	0.gencode-tophat2	Middle	[0.257,0.472)	Low	[0.539,2.65)	4948	3	f1	0.984001
sim_main	0.gencode-tophat2	Middle	[0.257,0.472)	Low	[0.539,2.65)	4948	4	recall	0.972738
sim_main	0.gencode-tophat2	Middle	[0.257,0.472)	Low	[0.539,2.65)	4948	4	precision	0.995319
sim_main	0.gencode-tophat2	Middle	[0.257,0.472)	Low	[0.539,2.65)	4948	4	f1	0.983899
sim_main	0.gencode-tophat2	Middle	[0.257,0.472)	Low	[0.539,2.65)	4948	5	recall	0.972536
sim_main	0.gencode-tophat2	Middle	[0.257,0.472)	Low	[0.539,2.65)	4948	5	precision	0.996229
sim_main	0.gencode-tophat2	Middle	[0.257,0.472)	Low	[0.539,2.65)	4948	5	f1	0.98424
sim_main	0.gencode-tophat2	Middle	[0.257,0.472)	Low	[0.539,2.65)	4948	6	recall	0.972701
sim_main	0.gencode-tophat2	Middle	[0.257,0.472)	Low	[0.539,2.65)	4948	6	precision	0.995557
sim_main	0.gencode-tophat2	Middle	[0.257,0.472)	Low	[0.539,2.65)	4948	6	f1	0.983996
sim_main	0.gencode-tophat2	Middle	[0.257,0.472)	Middle	[2.65,9.68)	4983	1	recall	0.972275
sim_main	0.gencode-tophat2	Middle	[0.257,0.472)	Middle	[2.65,9.68)	4983	1	precision	0.995058
sim_main	0.gencode-tophat2	Middle	[0.257,0.472)	Middle	[2.65,9.68)	4983	1	f1	0.983535
sim_main	0.gencode-tophat2	Middle	[0.257,0.472)	Middle	[2.65,9.68)	4983	2	recall	0.972431
sim_main	0.gencode-tophat2	Middle	[0.257,0.472)	Middle	[2.65,9.68)	4983	2	precision	0.995886
sim_main	0.gencode-tophat2	Middle	[0.257,0.472)	Middle	[2.65,9.68)	4983	2	f1	0.984019
sim_main	0.gencode-tophat2	Middle	[0.257,0.472)	Middle	[2.65,9.68)	4983	3	recall	0.972345
sim_main	0.gencode-tophat2	Middle	[0.257,0.472)	Middle	[2.65,9.68)	4983	3	precision	0.99549
sim_main	0.gencode-tophat2	Middle	[0.257,0.472)	Middle	[2.65,9.68)	4983	3	f1	0.983782
sim_main	0.gencode-tophat2	Middle	[0.257,0.472)	Middle	[2.65,9.68)	4983	4	recall	0.972315
sim_main	0.gencode-tophat2	Middle	[0.257,0.472)	Middle	[2.65,9.68)	4983	4	precision	0.993718
sim_main	0.gencode-tophat2	Middle	[0.257,0.472)	Middle	[2.65,9.68)	4983	4	f1	0.9829
sim_main	0.gencode-tophat2	Middle	[0.257,0.472)	Middle	[2.65,9.68)	4983	5	recall	0.972013
sim_main	0.gencode-tophat2	Middle	[0.257,0.472)	Middle	[2.65,9.68)	4983	5	precision	0.995484
sim_main	0.gencode-tophat2	Middle	[0.257,0.472)	Middle	[2.65,9.68)	4983	5	f1	0.983609
sim_main	0.gencode-tophat2	Middle	[0.257,0.472)	Middle	[2.65,9.68)	4983	6	recall	0.972212
sim_main	0.gencode-tophat2	Middle	[0.257,0.472)	Middle	[2.65,9.68)	4983	6	precision	0.994929
sim_main	0.gencode-tophat2	Middle	[0.257,0.472)	Middle	[2.65,9.68)	4983	6	f1	0.983439
sim_main	0.gencode-tophat2	Middle	[0.257,0.472)	High	[9.68,55361.11]	4838	1	recall	0.972431
sim_main	0.gencode-tophat2	Middle	[0.257,0.472)	High	[9.68,55361.11]	4838	1	precision	0.996089
sim_main	0.gencode-tophat2	Middle	[0.257,0.472)	High	[9.68,55361.11]	4838	1	f1	0.984118
sim_main	0.gencode-tophat2	Middle	[0.257,0.472)	High	[9.68,55361.11]	4838	2	recall	0.972282
sim_main	0.gencode-tophat2	Middle	[0.257,0.472)	High	[9.68,55361.11]	4838	2	precision	0.995936
sim_main	0.gencode-tophat2	Middle	[0.257,0.472)	High	[9.68,55361.11]	4838	2	f1	0.983967
sim_main	0.gencode-tophat2	Middle	[0.257,0.472)	High	[9.68,55361.11]	4838	3	recall	0.97244
sim_main	0.gencode-tophat2	Middle	[0.257,0.472)	High	[9.68,55361.11]	4838	3	precision	0.996165
sim_main	0.gencode-tophat2	Middle	[0.257,0.472)	High	[9.68,55361.11]	4838	3	f1	0.984159
sim_main	0.gencode-tophat2	Middle	[0.257,0.472)	High	[9.68,55361.11]	4838	4	recall	0.972326
sim_main	0.gencode-tophat2	Middle	[0.257,0.472)	High	[9.68,55361.11]	4838	4	precision	0.995459
sim_main	0.gencode-tophat2	Middle	[0.257,0.472)	High	[9.68,55361.11]	4838	4	f1	0.983756
sim_main	0.gencode-tophat2	Middle	[0.257,0.472)	High	[9.68,55361.11]	4838	5	recall	0.972358
sim_main	0.gencode-tophat2	Middle	[0.257,0.472)	High	[9.68,55361.11]	4838	5	precision	0.99501
sim_main	0.gencode-tophat2	Middle	[0.257,0.472)	High	[9.68,55361.11]	4838	5	f1	0.983554
sim_main	0.gencode-tophat2	Middle	[0.257,0.472)	High	[9.68,55361.11]	4838	6	recall	0.972284
sim_main	0.gencode-tophat2	Middle	[0.257,0.472)	High	[9.68,55361.11]	4838	6	precision	0.994773
sim_main	0.gencode-tophat2	Middle	[0.257,0.472)	High	[9.68,55361.11]	4838	6	f1	0.9834
sim_main	0.gencode-tophat2	High	[0.472,1]	Low	[0.539,2.65)	5292	1	recall	0.971851
sim_main	0.gencode-tophat2	High	[0.472,1]	Low	[0.539,2.65)	5292	1	precision	0.998098
sim_main	0.gencode-tophat2	High	[0.472,1]	Low	[0.539,2.65)	5292	1	f1	0.9848
sim_main	0.gencode-tophat2	High	[0.472,1]	Low	[0.539,2.65)	5292	2	recall	0.971813
sim_main	0.gencode-tophat2	High	[0.472,1]	Low	[0.539,2.65)	5292	2	precision	0.998194
sim_main	0.gencode-tophat2	High	[0.472,1]	Low	[0.539,2.65)	5292	2	f1	0.984827
sim_main	0.gencode-tophat2	High	[0.472,1]	Low	[0.539,2.65)	5292	3	recall	0.972353
sim_main	0.gencode-tophat2	High	[0.472,1]	Low	[0.539,2.65)	5292	3	precision	0.998447
sim_main	0.gencode-tophat2	High	[0.472,1]	Low	[0.539,2.65)	5292	3	f1	0.985227
sim_main	0.gencode-tophat2	High	[0.472,1]	Low	[0.539,2.65)	5292	4	recall	0.972524
sim_main	0.gencode-tophat2	High	[0.472,1]	Low	[0.539,2.65)	5292	4	precision	0.998966
sim_main	0.gencode-tophat2	High	[0.472,1]	Low	[0.539,2.65)	5292	4	f1	0.985567
sim_main	0.gencode-tophat2	High	[0.472,1]	Low	[0.539,2.65)	5292	5	recall	0.972489
sim_main	0.gencode-tophat2	High	[0.472,1]	Low	[0.539,2.65)	5292	5	precision	0.998788
sim_main	0.gencode-tophat2	High	[0.472,1]	Low	[0.539,2.65)	5292	5	f1	0.985463
sim_main	0.gencode-tophat2	High	[0.472,1]	Low	[0.539,2.65)	5292	6	recall	0.973116
sim_main	0.gencode-tophat2	High	[0.472,1]	Low	[0.539,2.65)	5292	6	precision	0.998833
sim_main	0.gencode-tophat2	High	[0.472,1]	Low	[0.539,2.65)	5292	6	f1	0.985807
sim_main	0.gencode-tophat2	High	[0.472,1]	Middle	[2.65,9.68)	4451	1	recall	0.972403
sim_main	0.gencode-tophat2	High	[0.472,1]	Middle	[2.65,9.68)	4451	1	precision	0.998478
sim_main	0.gencode-tophat2	High	[0.472,1]	Middle	[2.65,9.68)	4451	1	f1	0.985268
sim_main	0.gencode-tophat2	High	[0.472,1]	Middle	[2.65,9.68)	4451	2	recall	0.972531
sim_main	0.gencode-tophat2	High	[0.472,1]	Middle	[2.65,9.68)	4451	2	precision	0.998494
sim_main	0.gencode-tophat2	High	[0.472,1]	Middle	[2.65,9.68)	4451	2	f1	0.985342
sim_main	0.gencode-tophat2	High	[0.472,1]	Middle	[2.65,9.68)	4451	3	recall	0.972563
sim_main	0.gencode-tophat2	High	[0.472,1]	Middle	[2.65,9.68)	4451	3	precision	0.998346
sim_main	0.gencode-tophat2	High	[0.472,1]	Middle	[2.65,9.68)	4451	3	f1	0.985286
sim_main	0.gencode-tophat2	High	[0.472,1]	Middle	[2.65,9.68)	4451	4	recall	0.972656
sim_main	0.gencode-tophat2	High	[0.472,1]	Middle	[2.65,9.68)	4451	4	precision	0.998305
sim_main	0.gencode-tophat2	High	[0.472,1]	Middle	[2.65,9.68)	4451	4	f1	0.985314
sim_main	0.gencode-tophat2	High	[0.472,1]	Middle	[2.65,9.68)	4451	5	recall	0.972668
sim_main	0.gencode-tophat2	High	[0.472,1]	Middle	[2.65,9.68)	4451	5	precision	0.998411
sim_main	0.gencode-tophat2	High	[0.472,1]	Middle	[2.65,9.68)	4451	5	f1	0.985371
sim_main	0.gencode-tophat2	High	[0.472,1]	Middle	[2.65,9.68)	4451	6	recall	0.972368
sim_main	0.gencode-tophat2	High	[0.472,1]	Middle	[2.65,9.68)	4451	6	precision	0.998335
sim_main	0.gencode-tophat2	High	[0.472,1]	Middle	[2.65,9.68)	4451	6	f1	0.98518
sim_main	0.gencode-tophat2	High	[0.472,1]	High	[9.68,55361.11]	5027	1	recall	0.972535
sim_main	0.gencode-tophat2	High	[0.472,1]	High	[9.68,55361.11]	5027	1	precision	0.999276
sim_main	0.gencode-tophat2	High	[0.472,1]	High	[9.68,55361.11]	5027	1	f1	0.985724
sim_main	0.gencode-tophat2	High	[0.472,1]	High	[9.68,55361.11]	5027	2	recall	0.9725
sim_main	0.gencode-tophat2	High	[0.472,1]	High	[9.68,55361.11]	5027	2	precision	0.999294
sim_main	0.gencode-tophat2	High	[0.472,1]	High	[9.68,55361.11]	5027	2	f1	0.985715
sim_main	0.gencode-tophat2	High	[0.472,1]	High	[9.68,55361.11]	5027	3	recall	0.972566
sim_main	0.gencode-tophat2	High	[0.472,1]	High	[9.68,55361.11]	5027	3	precision	0.999323
sim_main	0.gencode-tophat2	High	[0.472,1]	High	[9.68,55361.11]	5027	3	f1	0.985763
sim_main	0.gencode-tophat2	High	[0.472,1]	High	[9.68,55361.11]	5027	4	recall	0.972538
sim_main	0.gencode-tophat2	High	[0.472,1]	High	[9.68,55361.11]	5027	4	precision	0.9993
sim_main	0.gencode-tophat2	High	[0.472,1]	High	[9.68,55361.11]	5027	4	f1	0.985738
sim_main	0.gencode-tophat2	High	[0.472,1]	High	[9.68,55361.11]	5027	5	recall	0.972517
sim_main	0.gencode-tophat2	High	[0.472,1]	High	[9.68,55361.11]	5027	5	precision	0.999292
sim_main	0.gencode-tophat2	High	[0.472,1]	High	[9.68,55361.11]	5027	5	f1	0.985723
sim_main	0.gencode-tophat2	High	[0.472,1]	High	[9.68,55361.11]	5027	6	recall	0.972539
sim_main	0.gencode-tophat2	High	[0.472,1]	High	[9.68,55361.11]	5027	6	precision	0.999284
sim_main	0.gencode-tophat2	High	[0.472,1]	High	[9.68,55361.11]	5027	6	f1	0.98573

## Sheet: 04_sim_biotype_de
dataset	name	biotype	n_features	n_tested	metric	value
sim_main	0.gencode-hisat2-stringtie-ballgown	all	44309	23396	spearman	0.442844
sim_main	0.gencode-hisat2-stringtie-ballgown	all	44309	23396	nrmse	106
sim_main	0.gencode-hisat2-stringtie-ballgown	all	44309	23396	auc	0.646105
sim_main	0.gencode-hisat2-stringtie-ballgown	lncrna	2362	636	spearman	0.43641
sim_main	0.gencode-hisat2-stringtie-ballgown	lncrna	2362	636	nrmse	139.9
sim_main	0.gencode-hisat2-stringtie-ballgown	lncrna	2362	636	auc	0.610479
sim_main	0.gencode-hisat2-stringtie-ballgown	mrna	27784	17930	spearman	0.475035
sim_main	0.gencode-hisat2-stringtie-ballgown	mrna	27784	17930	nrmse	102.3
sim_main	0.gencode-hisat2-stringtie-ballgown	mrna	27784	17930	auc	0.66482
sim_main	0.gencode-hisat2-stringtie-ballgown	others	14163	4830	spearman	0.369058
sim_main	0.gencode-hisat2-stringtie-ballgown	others	14163	4830	nrmse	116.7
sim_main	0.gencode-hisat2-stringtie-ballgown	others	14163	4830	auc	0.602523
sim_main	0.gencode-kallisto-sleuth_wt	all	44309	42994	spearman	0.804256
sim_main	0.gencode-kallisto-sleuth_wt	all	44309	42994	nrmse	64.7
sim_main	0.gencode-kallisto-sleuth_wt	all	44309	42994	auc	0.817066
sim_main	0.gencode-kallisto-sleuth_wt	lncrna	2362	2302	spearman	0.854409
sim_main	0.gencode-kallisto-sleuth_wt	lncrna	2362	2302	nrmse	60.4
sim_main	0.gencode-kallisto-sleuth_wt	lncrna	2362	2302	auc	0.836758
sim_main	0.gencode-kallisto-sleuth_wt	mrna	27784	26823	spearman	0.812839
sim_main	0.gencode-kallisto-sleuth_wt	mrna	27784	26823	nrmse	63.9
sim_main	0.gencode-kallisto-sleuth_wt	mrna	27784	26823	auc	0.823162
sim_main	0.gencode-kallisto-sleuth_wt	others	14163	13869	spearman	0.774381
sim_main	0.gencode-kallisto-sleuth_wt	others	14163	13869	nrmse	68.9
sim_main	0.gencode-kallisto-sleuth_wt	others	14163	13869	auc	0.799017
sim_main	0.gencode-salmon-deseq2	all	44309	41535	spearman	0.825262
sim_main	0.gencode-salmon-deseq2	all	44309	41535	nrmse	52.7
sim_main	0.gencode-salmon-deseq2	all	44309	41535	auc	0.876187
sim_main	0.gencode-salmon-deseq2	lncrna	2362	2249	spearman	0.865656
sim_main	0.gencode-salmon-deseq2	lncrna	2362	2249	nrmse	43.9
sim_main	0.gencode-salmon-deseq2	lncrna	2362	2249	auc	0.899511
sim_main	0.gencode-salmon-deseq2	mrna	27784	25963	spearman	0.83508
sim_main	0.gencode-salmon-deseq2	mrna	27784	25963	nrmse	52.2
sim_main	0.gencode-salmon-deseq2	mrna	27784	25963	auc	0.881756
sim_main	0.gencode-salmon-deseq2	others	14163	13323	spearman	0.793768
sim_main	0.gencode-salmon-deseq2	others	14163	13323	nrmse	56.6
sim_main	0.gencode-salmon-deseq2	others	14163	13323	auc	0.859264
sim_main	0.gencode-star-rsem-ebseq	all	44309	44188	spearman	0.842266
sim_main	0.gencode-star-rsem-ebseq	all	44309	44188	nrmse	51.2
sim_main	0.gencode-star-rsem-ebseq	all	44309	44188	auc	0.885243
sim_main	0.gencode-star-rsem-ebseq	lncrna	2362	2359	spearman	0.879771
sim_main	0.gencode-star-rsem-ebseq	lncrna	2362	2359	nrmse	44.4
sim_main	0.gencode-star-rsem-ebseq	lncrna	2362	2359	auc	0.914237
sim_main	0.gencode-star-rsem-ebseq	mrna	27784	27685	spearman	0.849405
sim_main	0.gencode-star-rsem-ebseq	mrna	27784	27685	nrmse	50.9
sim_main	0.gencode-star-rsem-ebseq	mrna	27784	27685	auc	0.891224
sim_main	0.gencode-star-rsem-ebseq	others	14163	14144	spearman	0.817185
sim_main	0.gencode-star-rsem-ebseq	others	14163	14144	nrmse	54
sim_main	0.gencode-star-rsem-ebseq	others	14163	14144	auc	0.865854
sim_main	0.gencode-tophat2-cuffdiff	all	44309	41397	spearman	0.830184
sim_main	0.gencode-tophat2-cuffdiff	all	44309	41397	nrmse	79.4
sim_main	0.gencode-tophat2-cuffdiff	all	44309	41397	auc	0.873823
sim_main	0.gencode-tophat2-cuffdiff	lncrna	2362	2108	spearman	0.843571
sim_main	0.gencode-tophat2-cuffdiff	lncrna	2362	2108	nrmse	77.3
sim_main	0.gencode-tophat2-cuffdiff	lncrna	2362	2108	auc	0.87129
sim_main	0.gencode-tophat2-cuffdiff	mrna	27784	26110	spearman	0.842624
sim_main	0.gencode-tophat2-cuffdiff	mrna	27784	26110	nrmse	78.7
sim_main	0.gencode-tophat2-cuffdiff	mrna	27784	26110	auc	0.885003
sim_main	0.gencode-tophat2-cuffdiff	others	14163	13179	spearman	0.797293
sim_main	0.gencode-tophat2-cuffdiff	others	14163	13179	nrmse	82.3
sim_main	0.gencode-tophat2-cuffdiff	others	14163	13179	auc	0.850467

## Sheet: 05_real_map_abu_qpcr
dataset	name	bin.qpcr	interval.qpcr	bin.gene_mappability	interval.gene_mappability	n_features	n_tested	metric	value
real_main	00.gencode-hisat2-stringtie-ballgown	Low	[0.46,0.961)	Low	[0.000512,0.0621)	50	21	spearman	0.657477
real_main	00.gencode-hisat2-stringtie-ballgown	Low	[0.46,0.961)	Low	[0.000512,0.0621)	50	21	nrmse	131.6
real_main	00.gencode-salmon-deseq2	Low	[0.46,0.961)	Low	[0.000512,0.0621)	50	47	spearman	0.821736
real_main	00.gencode-salmon-deseq2	Low	[0.46,0.961)	Low	[0.000512,0.0621)	50	47	nrmse	70
real_main	00.gencode-star-rsem-ebseq	Low	[0.46,0.961)	Low	[0.000512,0.0621)	50	50	spearman	0.826074
real_main	00.gencode-star-rsem-ebseq	Low	[0.46,0.961)	Low	[0.000512,0.0621)	50	50	nrmse	55.1
real_main	00.gencode-tophat2-cuffdiff	Low	[0.46,0.961)	Low	[0.000512,0.0621)	50	42	spearman	0.80975
real_main	00.gencode-tophat2-cuffdiff	Low	[0.46,0.961)	Low	[0.000512,0.0621)	50	42	nrmse	69.8
real_main	00.gencode-hisat2-stringtie-ballgown	Low	[0.46,0.961)	Middle	[0.0621,0.353)	56	48	spearman	0.900747
real_main	00.gencode-hisat2-stringtie-ballgown	Low	[0.46,0.961)	Middle	[0.0621,0.353)	56	48	nrmse	70.5
real_main	00.gencode-salmon-deseq2	Low	[0.46,0.961)	Middle	[0.0621,0.353)	56	56	spearman	0.930075
real_main	00.gencode-salmon-deseq2	Low	[0.46,0.961)	Middle	[0.0621,0.353)	56	56	nrmse	49.3
real_main	00.gencode-star-rsem-ebseq	Low	[0.46,0.961)	Middle	[0.0621,0.353)	56	56	spearman	0.934518
real_main	00.gencode-star-rsem-ebseq	Low	[0.46,0.961)	Middle	[0.0621,0.353)	56	56	nrmse	34.2
real_main	00.gencode-tophat2-cuffdiff	Low	[0.46,0.961)	Middle	[0.0621,0.353)	56	56	spearman	0.934518
real_main	00.gencode-tophat2-cuffdiff	Low	[0.46,0.961)	Middle	[0.0621,0.353)	56	56	nrmse	33.1
real_main	00.gencode-hisat2-stringtie-ballgown	Low	[0.46,0.961)	High	[0.353,38.801]	61	60	spearman	0.891274
real_main	00.gencode-hisat2-stringtie-ballgown	Low	[0.46,0.961)	High	[0.353,38.801]	61	60	nrmse	106.5
real_main	00.gencode-salmon-deseq2	Low	[0.46,0.961)	High	[0.353,38.801]	61	61	spearman	0.925066
real_main	00.gencode-salmon-deseq2	Low	[0.46,0.961)	High	[0.353,38.801]	61	61	nrmse	55.7
real_main	00.gencode-star-rsem-ebseq	Low	[0.46,0.961)	High	[0.353,38.801]	61	61	spearman	0.931359
real_main	00.gencode-star-rsem-ebseq	Low	[0.46,0.961)	High	[0.353,38.801]	61	61	nrmse	26.9
real_main	00.gencode-tophat2-cuffdiff	Low	[0.46,0.961)	High	[0.353,38.801]	61	61	spearman	0.930143
real_main	00.gencode-tophat2-cuffdiff	Low	[0.46,0.961)	High	[0.353,38.801]	61	61	nrmse	32.9
real_main	00.gencode-hisat2-stringtie-ballgown	Middle	[0.961,0.991)	Low	[0.000512,0.0621)	54	30	spearman	0.868204
real_main	00.gencode-hisat2-stringtie-ballgown	Middle	[0.961,0.991)	Low	[0.000512,0.0621)	54	30	nrmse	100.8
real_main	00.gencode-salmon-deseq2	Middle	[0.961,0.991)	Low	[0.000512,0.0621)	54	51	spearman	0.942363
real_main	00.gencode-salmon-deseq2	Middle	[0.961,0.991)	Low	[0.000512,0.0621)	54	51	nrmse	37.3
real_main	00.gencode-star-rsem-ebseq	Middle	[0.961,0.991)	Low	[0.000512,0.0621)	54	54	spearman	0.938174
real_main	00.gencode-star-rsem-ebseq	Middle	[0.961,0.991)	Low	[0.000512,0.0621)	54	54	nrmse	33.9
real_main	00.gencode-tophat2-cuffdiff	Middle	[0.961,0.991)	Low	[0.000512,0.0621)	54	46	spearman	0.937733
real_main	00.gencode-tophat2-cuffdiff	Middle	[0.961,0.991)	Low	[0.000512,0.0621)	54	46	nrmse	36.8
real_main	00.gencode-hisat2-stringtie-ballgown	Middle	[0.961,0.991)	Middle	[0.0621,0.353)	59	53	spearman	0.867598
real_main	00.gencode-hisat2-stringtie-ballgown	Middle	[0.961,0.991)	Middle	[0.0621,0.353)	59	53	nrmse	82.5
real_main	00.gencode-salmon-deseq2	Middle	[0.961,0.991)	Middle	[0.0621,0.353)	59	59	spearman	0.934307
real_main	00.gencode-salmon-deseq2	Middle	[0.961,0.991)	Middle	[0.0621,0.353)	59	59	nrmse	63.7
real_main	00.gencode-star-rsem-ebseq	Middle	[0.961,0.991)	Middle	[0.0621,0.353)	59	59	spearman	0.937405
real_main	00.gencode-star-rsem-ebseq	Middle	[0.961,0.991)	Middle	[0.0621,0.353)	59	59	nrmse	32.6
real_main	00.gencode-tophat2-cuffdiff	Middle	[0.961,0.991)	Middle	[0.0621,0.353)	59	59	spearman	0.908825
real_main	00.gencode-tophat2-cuffdiff	Middle	[0.961,0.991)	Middle	[0.0621,0.353)	59	59	nrmse	40.1
real_main	00.gencode-hisat2-stringtie-ballgown	Middle	[0.961,0.991)	High	[0.353,38.801]	54	53	spearman	0.930322
real_main	00.gencode-hisat2-stringtie-ballgown	Middle	[0.961,0.991)	High	[0.353,38.801]	54	53	nrmse	73.3
real_main	00.gencode-salmon-deseq2	Middle	[0.961,0.991)	High	[0.353,38.801]	54	54	spearman	0.940385
real_main	00.gencode-salmon-deseq2	Middle	[0.961,0.991)	High	[0.353,38.801]	54	54	nrmse	45.1
real_main	00.gencode-star-rsem-ebseq	Middle	[0.961,0.991)	High	[0.353,38.801]	54	54	spearman	0.93825
real_main	00.gencode-star-rsem-ebseq	Middle	[0.961,0.991)	High	[0.353,38.801]	54	54	nrmse	25.4
real_main	00.gencode-tophat2-cuffdiff	Middle	[0.961,0.991)	High	[0.353,38.801]	54	54	spearman	0.963408
real_main	00.gencode-tophat2-cuffdiff	Middle	[0.961,0.991)	High	[0.353,38.801]	54	54	nrmse	43.8
real_main	00.gencode-hisat2-stringtie-ballgown	High	[0.991,1]	Low	[0.000512,0.0621)	40	20	spearman	0.743318
real_main	00.gencode-hisat2-stringtie-ballgown	High	[0.991,1]	Low	[0.000512,0.0621)	40	20	nrmse	166.9
real_main	00.gencode-salmon-deseq2	High	[0.991,1]	Low	[0.000512,0.0621)	40	36	spearman	0.905866
real_main	00.gencode-salmon-deseq2	High	[0.991,1]	Low	[0.000512,0.0621)	40	36	nrmse	36.8
real_main	00.gencode-star-rsem-ebseq	High	[0.991,1]	Low	[0.000512,0.0621)	40	40	spearman	0.9394
real_main	00.gencode-star-rsem-ebseq	High	[0.991,1]	Low	[0.000512,0.0621)	40	40	nrmse	27.7
real_main	00.gencode-tophat2-cuffdiff	High	[0.991,1]	Low	[0.000512,0.0621)	40	33	spearman	0.895225
real_main	00.gencode-tophat2-cuffdiff	High	[0.991,1]	Low	[0.000512,0.0621)	40	33	nrmse	39.7
real_main	00.gencode-hisat2-stringtie-ballgown	High	[0.991,1]	Middle	[0.0621,0.353)	58	50	spearman	0.847692
real_main	00.gencode-hisat2-stringtie-ballgown	High	[0.991,1]	Middle	[0.0621,0.353)	58	50	nrmse	61
real_main	00.gencode-salmon-deseq2	High	[0.991,1]	Middle	[0.0621,0.353)	58	58	spearman	0.942477
real_main	00.gencode-salmon-deseq2	High	[0.991,1]	Middle	[0.0621,0.353)	58	58	nrmse	29.2
real_main	00.gencode-star-rsem-ebseq	High	[0.991,1]	Middle	[0.0621,0.353)	58	58	spearman	0.947215
real_main	00.gencode-star-rsem-ebseq	High	[0.991,1]	Middle	[0.0621,0.353)	58	58	nrmse	28.4
real_main	00.gencode-tophat2-cuffdiff	High	[0.991,1]	Middle	[0.0621,0.353)	58	58	spearman	0.927466
real_main	00.gencode-tophat2-cuffdiff	High	[0.991,1]	Middle	[0.0621,0.353)	58	58	nrmse	35.3
real_main	00.gencode-hisat2-stringtie-ballgown	High	[0.991,1]	High	[0.353,38.801]	70	70	spearman	0.974525
real_main	00.gencode-hisat2-stringtie-ballgown	High	[0.991,1]	High	[0.353,38.801]	70	70	nrmse	87.3
real_main	00.gencode-salmon-deseq2	High	[0.991,1]	High	[0.353,38.801]	70	70	spearman	0.981594
real_main	00.gencode-salmon-deseq2	High	[0.991,1]	High	[0.353,38.801]	70	70	nrmse	28.9
real_main	00.gencode-star-rsem-ebseq	High	[0.991,1]	High	[0.353,38.801]	70	70	spearman	0.980404
real_main	00.gencode-star-rsem-ebseq	High	[0.991,1]	High	[0.353,38.801]	70	70	nrmse	18.9
real_main	00.gencode-tophat2-cuffdiff	High	[0.991,1]	High	[0.353,38.801]	70	70	spearman	0.981524
real_main	00.gencode-tophat2-cuffdiff	High	[0.991,1]	High	[0.353,38.801]	70	70	nrmse	25.9
real_main	00.gencode-hisat2-stringtie-ballgown	1	1	Low	[0.000512,0.0621)	136	76	spearman	0.795048
real_main	00.gencode-hisat2-stringtie-ballgown	1	1	Low	[0.000512,0.0621)	136	76	nrmse	141.1
real_main	00.gencode-salmon-deseq2	1	1	Low	[0.000512,0.0621)	136	110	spearman	0.888973
real_main	00.gencode-salmon-deseq2	1	1	Low	[0.000512,0.0621)	136	110	nrmse	47.8
real_main	00.gencode-star-rsem-ebseq	1	1	Low	[0.000512,0.0621)	136	136	spearman	0.891465
real_main	00.gencode-star-rsem-ebseq	1	1	Low	[0.000512,0.0621)	136	136	nrmse	45.9
real_main	00.gencode-tophat2-cuffdiff	1	1	Low	[0.000512,0.0621)	136	116	spearman	0.894928
real_main	00.gencode-tophat2-cuffdiff	1	1	Low	[0.000512,0.0621)	136	116	nrmse	49.4
real_main	00.gencode-hisat2-stringtie-ballgown	1	1	Middle	[0.0621,0.353)	106	86	spearman	0.895455
real_main	00.gencode-hisat2-stringtie-ballgown	1	1	Middle	[0.0621,0.353)	106	86	nrmse	78.5
real_main	00.gencode-salmon-deseq2	1	1	Middle	[0.0621,0.353)	106	105	spearman	0.942091
real_main	00.gencode-salmon-deseq2	1	1	Middle	[0.0621,0.353)	106	105	nrmse	31.1
real_main	00.gencode-star-rsem-ebseq	1	1	Middle	[0.0621,0.353)	106	106	spearman	0.951533
real_main	00.gencode-star-rsem-ebseq	1	1	Middle	[0.0621,0.353)	106	106	nrmse	26.1
real_main	00.gencode-tophat2-cuffdiff	1	1	Middle	[0.0621,0.353)	106	105	spearman	0.933254
real_main	00.gencode-tophat2-cuffdiff	1	1	Middle	[0.0621,0.353)	106	105	nrmse	36.5
real_main	00.gencode-hisat2-stringtie-ballgown	1	1	High	[0.353,38.801]	95	92	spearman	0.909657
real_main	00.gencode-hisat2-stringtie-ballgown	1	1	High	[0.353,38.801]	95	92	nrmse	97.5
real_main	00.gencode-salmon-deseq2	1	1	High	[0.353,38.801]	95	95	spearman	0.939992
real_main	00.gencode-salmon-deseq2	1	1	High	[0.353,38.801]	95	95	nrmse	31.2
real_main	00.gencode-star-rsem-ebseq	1	1	High	[0.353,38.801]	95	95	spearman	0.939306
real_main	00.gencode-star-rsem-ebseq	1	1	High	[0.353,38.801]	95	95	nrmse	28.9
real_main	00.gencode-tophat2-cuffdiff	1	1	High	[0.353,38.801]	95	95	spearman	0.937752
real_main	00.gencode-tophat2-cuffdiff	1	1	High	[0.353,38.801]	95	95	nrmse	35.3

## Sheet: 06_real_n_de_map_all_tx
dataset	comparision	name	abbr	bin	interval	n_features	n_tested	n_de
real_main	maqca_maqca	00.gencode-hisat2-stringtie-ballgown	Hs-St-Ba	Low	[1.87e-05,0.255)	75627	14305	0
real_main	maqca_maqca	00.gencode-hisat2-stringtie-ballgown	Hs-St-Ba	Middle	[0.255,0.508)	75627	11786	1
real_main	maqca_maqca	00.gencode-hisat2-stringtie-ballgown	Hs-St-Ba	High	[0.508,1]	75628	6700	0
real_main	maqca_maqca	01.gencode-hisat2-stringtie-ballgown	Hs-St-Ba	Low	[1.87e-05,0.255)	75627	14484	0
real_main	maqca_maqca	01.gencode-hisat2-stringtie-ballgown	Hs-St-Ba	Middle	[0.255,0.508)	75627	11948	0
real_main	maqca_maqca	01.gencode-hisat2-stringtie-ballgown	Hs-St-Ba	High	[0.508,1]	75628	6746	0
real_main	maqca_maqca	02.gencode-hisat2-stringtie-ballgown	Hs-St-Ba	Low	[1.87e-05,0.255)	75627	14509	0
real_main	maqca_maqca	02.gencode-hisat2-stringtie-ballgown	Hs-St-Ba	Middle	[0.255,0.508)	75627	11982	0
real_main	maqca_maqca	02.gencode-hisat2-stringtie-ballgown	Hs-St-Ba	High	[0.508,1]	75628	6779	0
real_main	maqca_maqca	00.gencode-kallisto-sleuth_wt	Ka-Sl	Low	[1.87e-05,0.255)	75627	23932	1
real_main	maqca_maqca	00.gencode-kallisto-sleuth_wt	Ka-Sl	Middle	[0.255,0.508)	75627	32928	0
real_main	maqca_maqca	00.gencode-kallisto-sleuth_wt	Ka-Sl	High	[0.508,1]	75628	32983	0
real_main	maqca_maqca	01.gencode-kallisto-sleuth_wt	Ka-Sl	Low	[1.87e-05,0.255)	75627	23535	0
real_main	maqca_maqca	01.gencode-kallisto-sleuth_wt	Ka-Sl	Middle	[0.255,0.508)	75627	32567	0
real_main	maqca_maqca	01.gencode-kallisto-sleuth_wt	Ka-Sl	High	[0.508,1]	75628	32742	0
real_main	maqca_maqca	02.gencode-kallisto-sleuth_wt	Ka-Sl	Low	[1.87e-05,0.255)	75627	23356	0
real_main	maqca_maqca	02.gencode-kallisto-sleuth_wt	Ka-Sl	Middle	[0.255,0.508)	75627	32435	0
real_main	maqca_maqca	02.gencode-kallisto-sleuth_wt	Ka-Sl	High	[0.508,1]	75628	32482	0
real_main	maqca_maqca	00.gencode-salmon-deseq2	Sa-De	Low	[1.87e-05,0.255)	75627	16067	0
real_main	maqca_maqca	00.gencode-salmon-deseq2	Sa-De	Middle	[0.255,0.508)	75627	21117	0
real_main	maqca_maqca	00.gencode-salmon-deseq2	Sa-De	High	[0.508,1]	75628	18880	0
real_main	maqca_maqca	01.gencode-salmon-deseq2	Sa-De	Low	[1.87e-05,0.255)	75627	15849	0
real_main	maqca_maqca	01.gencode-salmon-deseq2	Sa-De	Middle	[0.255,0.508)	75627	20975	0
real_main	maqca_maqca	01.gencode-salmon-deseq2	Sa-De	High	[0.508,1]	75628	18802	0
real_main	maqca_maqca	02.gencode-salmon-deseq2	Sa-De	Low	[1.87e-05,0.255)	75627	15611	0
real_main	maqca_maqca	02.gencode-salmon-deseq2	Sa-De	Middle	[0.255,0.508)	75627	20766	0
real_main	maqca_maqca	02.gencode-salmon-deseq2	Sa-De	High	[0.508,1]	75628	18529	0
real_main	maqca_maqca	00.gencode-star-rsem-ebseq	Sr-Rs-Eb	Low	[1.87e-05,0.255)	75627	61572	1118
real_main	maqca_maqca	00.gencode-star-rsem-ebseq	Sr-Rs-Eb	Middle	[0.255,0.508)	75627	66967	517
real_main	maqca_maqca	00.gencode-star-rsem-ebseq	Sr-Rs-Eb	High	[0.508,1]	75628	62303	42
real_main	maqca_maqca	01.gencode-star-rsem-ebseq	Sr-Rs-Eb	Low	[1.87e-05,0.255)	75627	61439	951
real_main	maqca_maqca	01.gencode-star-rsem-ebseq	Sr-Rs-Eb	Middle	[0.255,0.508)	75627	66840	436
real_main	maqca_maqca	01.gencode-star-rsem-ebseq	Sr-Rs-Eb	High	[0.508,1]	75628	62096	41
real_main	maqca_maqca	02.gencode-star-rsem-ebseq	Sr-Rs-Eb	Low	[1.87e-05,0.255)	75627	61455	796
real_main	maqca_maqca	02.gencode-star-rsem-ebseq	Sr-Rs-Eb	Middle	[0.255,0.508)	75627	66803	332
real_main	maqca_maqca	02.gencode-star-rsem-ebseq	Sr-Rs-Eb	High	[0.508,1]	75628	62095	18
real_main	maqca_maqca	00.gencode-tophat2-cuffdiff	Th-Cu	Low	[1.87e-05,0.255)	75627	22766	0
real_main	maqca_maqca	00.gencode-tophat2-cuffdiff	Th-Cu	Middle	[0.255,0.508)	75627	26960	0
real_main	maqca_maqca	00.gencode-tophat2-cuffdiff	Th-Cu	High	[0.508,1]	75628	23696	0
real_main	maqca_maqca	01.gencode-tophat2-cuffdiff	Th-Cu	Low	[1.87e-05,0.255)	75627	22804	0
real_main	maqca_maqca	01.gencode-tophat2-cuffdiff	Th-Cu	Middle	[0.255,0.508)	75627	26898	0
real_main	maqca_maqca	01.gencode-tophat2-cuffdiff	Th-Cu	High	[0.508,1]	75628	23594	0
real_main	maqca_maqca	02.gencode-tophat2-cuffdiff	Th-Cu	Low	[1.87e-05,0.255)	75627	22620	0
real_main	maqca_maqca	02.gencode-tophat2-cuffdiff	Th-Cu	Middle	[0.255,0.508)	75627	26551	0
real_main	maqca_maqca	02.gencode-tophat2-cuffdiff	Th-Cu	High	[0.508,1]	75628	23277	0
real_main	maqca_maqcb	00.gencode-hisat2-stringtie-ballgown	Hs-St-Ba	Low	[1.87e-05,0.255)	75627	14305	5433
real_main	maqca_maqcb	00.gencode-hisat2-stringtie-ballgown	Hs-St-Ba	Middle	[0.255,0.508)	75627	11786	5511
real_main	maqca_maqcb	00.gencode-hisat2-stringtie-ballgown	Hs-St-Ba	High	[0.508,1]	75628	6700	4259
real_main	maqca_maqcb	01.gencode-hisat2-stringtie-ballgown	Hs-St-Ba	Low	[1.87e-05,0.255)	75627	14484	5041
real_main	maqca_maqcb	01.gencode-hisat2-stringtie-ballgown	Hs-St-Ba	Middle	[0.255,0.508)	75627	11948	5260
real_main	maqca_maqcb	01.gencode-hisat2-stringtie-ballgown	Hs-St-Ba	High	[0.508,1]	75628	6746	4175
real_main	maqca_maqcb	02.gencode-hisat2-stringtie-ballgown	Hs-St-Ba	Low	[1.87e-05,0.255)	75627	14509	5410
real_main	maqca_maqcb	02.gencode-hisat2-stringtie-ballgown	Hs-St-Ba	Middle	[0.255,0.508)	75627	11982	5552
real_main	maqca_maqcb	02.gencode-hisat2-stringtie-ballgown	Hs-St-Ba	High	[0.508,1]	75628	6779	4232
real_main	maqca_maqcb	00.gencode-kallisto-sleuth_wt	Ka-Sl	Low	[1.87e-05,0.255)	75627	23932	10698
real_main	maqca_maqcb	00.gencode-kallisto-sleuth_wt	Ka-Sl	Middle	[0.255,0.508)	75627	32928	12726
real_main	maqca_maqcb	00.gencode-kallisto-sleuth_wt	Ka-Sl	High	[0.508,1]	75628	32983	9750
real_main	maqca_maqcb	01.gencode-kallisto-sleuth_wt	Ka-Sl	Low	[1.87e-05,0.255)	75627	23535	10545
real_main	maqca_maqcb	01.gencode-kallisto-sleuth_wt	Ka-Sl	Middle	[0.255,0.508)	75627	32567	12667
real_main	maqca_maqcb	01.gencode-kallisto-sleuth_wt	Ka-Sl	High	[0.508,1]	75628	32742	9723
real_main	maqca_maqcb	02.gencode-kallisto-sleuth_wt	Ka-Sl	Low	[1.87e-05,0.255)	75627	23356	10578
real_main	maqca_maqcb	02.gencode-kallisto-sleuth_wt	Ka-Sl	Middle	[0.255,0.508)	75627	32435	12634
real_main	maqca_maqcb	02.gencode-kallisto-sleuth_wt	Ka-Sl	High	[0.508,1]	75628	32482	9650
real_main	maqca_maqcb	00.gencode-salmon-deseq2	Sa-De	Low	[1.87e-05,0.255)	75627	16067	7547
real_main	maqca_maqcb	00.gencode-salmon-deseq2	Sa-De	Middle	[0.255,0.508)	75627	21117	9770
real_main	maqca_maqcb	00.gencode-salmon-deseq2	Sa-De	High	[0.508,1]	75628	18880	7870
real_main	maqca_maqcb	01.gencode-salmon-deseq2	Sa-De	Low	[1.87e-05,0.255)	75627	15849	7257
real_main	maqca_maqcb	01.gencode-salmon-deseq2	Sa-De	Middle	[0.255,0.508)	75627	20975	9538
real_main	maqca_maqcb	01.gencode-salmon-deseq2	Sa-De	High	[0.508,1]	75628	18802	7836
real_main	maqca_maqcb	02.gencode-salmon-deseq2	Sa-De	Low	[1.87e-05,0.255)	75627	15611	7172
real_main	maqca_maqcb	02.gencode-salmon-deseq2	Sa-De	Middle	[0.255,0.508)	75627	20766	9557
real_main	maqca_maqcb	02.gencode-salmon-deseq2	Sa-De	High	[0.508,1]	75628	18529	7690
real_main	maqca_maqcb	00.gencode-star-rsem-ebseq	Sr-Rs-Eb	Low	[1.87e-05,0.255)	75627	61572	21342
real_main	maqca_maqcb	00.gencode-star-rsem-ebseq	Sr-Rs-Eb	Middle	[0.255,0.508)	75627	66967	22531
real_main	maqca_maqcb	00.gencode-star-rsem-ebseq	Sr-Rs-Eb	High	[0.508,1]	75628	62303	19506
real_main	maqca_maqcb	01.gencode-star-rsem-ebseq	Sr-Rs-Eb	Low	[1.87e-05,0.255)	75627	61439	21494
real_main	maqca_maqcb	01.gencode-star-rsem-ebseq	Sr-Rs-Eb	Middle	[0.255,0.508)	75627	66840	22535
real_main	maqca_maqcb	01.gencode-star-rsem-ebseq	Sr-Rs-Eb	High	[0.508,1]	75628	62096	19640
real_main	maqca_maqcb	02.gencode-star-rsem-ebseq	Sr-Rs-Eb	Low	[1.87e-05,0.255)	75627	61455	21360
real_main	maqca_maqcb	02.gencode-star-rsem-ebseq	Sr-Rs-Eb	Middle	[0.255,0.508)	75627	66803	22424
real_main	maqca_maqcb	02.gencode-star-rsem-ebseq	Sr-Rs-Eb	High	[0.508,1]	75628	62095	19586
real_main	maqca_maqcb	00.gencode-tophat2-cuffdiff	Th-Cu	Low	[1.87e-05,0.255)	75627	22766	10053
real_main	maqca_maqcb	00.gencode-tophat2-cuffdiff	Th-Cu	Middle	[0.255,0.508)	75627	26960	11321
real_main	maqca_maqcb	00.gencode-tophat2-cuffdiff	Th-Cu	High	[0.508,1]	75628	23696	9247
real_main	maqca_maqcb	01.gencode-tophat2-cuffdiff	Th-Cu	Low	[1.87e-05,0.255)	75627	22804	9816
real_main	maqca_maqcb	01.gencode-tophat2-cuffdiff	Th-Cu	Middle	[0.255,0.508)	75627	26898	10969
real_main	maqca_maqcb	01.gencode-tophat2-cuffdiff	Th-Cu	High	[0.508,1]	75628	23594	9033
real_main	maqca_maqcb	02.gencode-tophat2-cuffdiff	Th-Cu	Low	[1.87e-05,0.255)	75627	22620	9773
real_main	maqca_maqcb	02.gencode-tophat2-cuffdiff	Th-Cu	Middle	[0.255,0.508)	75627	26551	10918
real_main	maqca_maqcb	02.gencode-tophat2-cuffdiff	Th-Cu	High	[0.508,1]	75628	23277	8907
real_main	maqcb_maqcb	00.gencode-hisat2-stringtie-ballgown	Hs-St-Ba	Low	[1.87e-05,0.255)	75627	14305	0
real_main	maqcb_maqcb	00.gencode-hisat2-stringtie-ballgown	Hs-St-Ba	Middle	[0.255,0.508)	75627	11786	1
real_main	maqcb_maqcb	00.gencode-hisat2-stringtie-ballgown	Hs-St-Ba	High	[0.508,1]	75628	6700	0
real_main	maqcb_maqcb	01.gencode-hisat2-stringtie-ballgown	Hs-St-Ba	Low	[1.87e-05,0.255)	75627	14484	0
real_main	maqcb_maqcb	01.gencode-hisat2-stringtie-ballgown	Hs-St-Ba	Middle	[0.255,0.508)	75627	11948	0
real_main	maqcb_maqcb	01.gencode-hisat2-stringtie-ballgown	Hs-St-Ba	High	[0.508,1]	75628	6746	0
real_main	maqcb_maqcb	02.gencode-hisat2-stringtie-ballgown	Hs-St-Ba	Low	[1.87e-05,0.255)	75627	14509	0
real_main	maqcb_maqcb	02.gencode-hisat2-stringtie-ballgown	Hs-St-Ba	Middle	[0.255,0.508)	75627	11982	0
real_main	maqcb_maqcb	02.gencode-hisat2-stringtie-ballgown	Hs-St-Ba	High	[0.508,1]	75628	6779	0
real_main	maqcb_maqcb	00.gencode-kallisto-sleuth_wt	Ka-Sl	Low	[1.87e-05,0.255)	75627	23932	1
real_main	maqcb_maqcb	00.gencode-kallisto-sleuth_wt	Ka-Sl	Middle	[0.255,0.508)	75627	32928	0
real_main	maqcb_maqcb	00.gencode-kallisto-sleuth_wt	Ka-Sl	High	[0.508,1]	75628	32983	0
real_main	maqcb_maqcb	01.gencode-kallisto-sleuth_wt	Ka-Sl	Low	[1.87e-05,0.255)	75627	23535	0
real_main	maqcb_maqcb	01.gencode-kallisto-sleuth_wt	Ka-Sl	Middle	[0.255,0.508)	75627	32567	0
real_main	maqcb_maqcb	01.gencode-kallisto-sleuth_wt	Ka-Sl	High	[0.508,1]	75628	32742	0
real_main	maqcb_maqcb	02.gencode-kallisto-sleuth_wt	Ka-Sl	Low	[1.87e-05,0.255)	75627	23356	0
real_main	maqcb_maqcb	02.gencode-kallisto-sleuth_wt	Ka-Sl	Middle	[0.255,0.508)	75627	32435	0
real_main	maqcb_maqcb	02.gencode-kallisto-sleuth_wt	Ka-Sl	High	[0.508,1]	75628	32482	0
real_main	maqcb_maqcb	00.gencode-salmon-deseq2	Sa-De	Low	[1.87e-05,0.255)	75627	16067	0
real_main	maqcb_maqcb	00.gencode-salmon-deseq2	Sa-De	Middle	[0.255,0.508)	75627	21117	0
real_main	maqcb_maqcb	00.gencode-salmon-deseq2	Sa-De	High	[0.508,1]	75628	18880	0
real_main	maqcb_maqcb	01.gencode-salmon-deseq2	Sa-De	Low	[1.87e-05,0.255)	75627	15849	0
real_main	maqcb_maqcb	01.gencode-salmon-deseq2	Sa-De	Middle	[0.255,0.508)	75627	20975	0
real_main	maqcb_maqcb	01.gencode-salmon-deseq2	Sa-De	High	[0.508,1]	75628	18802	0
real_main	maqcb_maqcb	02.gencode-salmon-deseq2	Sa-De	Low	[1.87e-05,0.255)	75627	15611	0
real_main	maqcb_maqcb	02.gencode-salmon-deseq2	Sa-De	Middle	[0.255,0.508)	75627	20766	0
real_main	maqcb_maqcb	02.gencode-salmon-deseq2	Sa-De	High	[0.508,1]	75628	18529	0
real_main	maqcb_maqcb	00.gencode-star-rsem-ebseq	Sr-Rs-Eb	Low	[1.87e-05,0.255)	75627	61572	1118
real_main	maqcb_maqcb	00.gencode-star-rsem-ebseq	Sr-Rs-Eb	Middle	[0.255,0.508)	75627	66967	517
real_main	maqcb_maqcb	00.gencode-star-rsem-ebseq	Sr-Rs-Eb	High	[0.508,1]	75628	62303	42
real_main	maqcb_maqcb	01.gencode-star-rsem-ebseq	Sr-Rs-Eb	Low	[1.87e-05,0.255)	75627	61439	951
real_main	maqcb_maqcb	01.gencode-star-rsem-ebseq	Sr-Rs-Eb	Middle	[0.255,0.508)	75627	66840	436
real_main	maqcb_maqcb	01.gencode-star-rsem-ebseq	Sr-Rs-Eb	High	[0.508,1]	75628	62096	41
real_main	maqcb_maqcb	02.gencode-star-rsem-ebseq	Sr-Rs-Eb	Low	[1.87e-05,0.255)	75627	61455	796
real_main	maqcb_maqcb	02.gencode-star-rsem-ebseq	Sr-Rs-Eb	Middle	[0.255,0.508)	75627	66803	332
real_main	maqcb_maqcb	02.gencode-star-rsem-ebseq	Sr-Rs-Eb	High	[0.508,1]	75628	62095	18
real_main	maqcb_maqcb	00.gencode-tophat2-cuffdiff	Th-Cu	Low	[1.87e-05,0.255)	75627	22766	0
real_main	maqcb_maqcb	00.gencode-tophat2-cuffdiff	Th-Cu	Middle	[0.255,0.508)	75627	26960	0
real_main	maqcb_maqcb	00.gencode-tophat2-cuffdiff	Th-Cu	High	[0.508,1]	75628	23696	0
real_main	maqcb_maqcb	01.gencode-tophat2-cuffdiff	Th-Cu	Low	[1.87e-05,0.255)	75627	22804	0
real_main	maqcb_maqcb	01.gencode-tophat2-cuffdiff	Th-Cu	Middle	[0.255,0.508)	75627	26898	0
real_main	maqcb_maqcb	01.gencode-tophat2-cuffdiff	Th-Cu	High	[0.508,1]	75628	23594	0
real_main	maqcb_maqcb	02.gencode-tophat2-cuffdiff	Th-Cu	Low	[1.87e-05,0.255)	75627	22620	0
real_main	maqcb_maqcb	02.gencode-tophat2-cuffdiff	Th-Cu	Middle	[0.255,0.508)	75627	26551	0
real_main	maqcb_maqcb	02.gencode-tophat2-cuffdiff	Th-Cu	High	[0.508,1]	75628	23277	0

## Sheet: 07_sim_all_de
dataset	name	n_features	n_tested	metric	value
sim_main	0.gencode-tophat2-cuffdiff	44309	41397	spearman	0.830184
sim_main	0.gencode-tophat2-cuffdiff	44309	41397	nrmse	79.4
sim_main	0.gencode-tophat2-cuffdiff	44309	41397	auc	0.873823
sim_main	0.gencode-star-rsem-ebseq	44309	44188	spearman	0.842266
sim_main	0.gencode-star-rsem-ebseq	44309	44188	nrmse	51.2
sim_main	0.gencode-star-rsem-ebseq	44309	44188	auc	0.885243
sim_main	0.gencode-hisat2-stringtie-ballgown	44309	23396	spearman	0.442844
sim_main	0.gencode-hisat2-stringtie-ballgown	44309	23396	nrmse	106
sim_main	0.gencode-hisat2-stringtie-ballgown	44309	23396	auc	0.646105
sim_main	0.gencode-kallisto-sleuth_wt	44309	42994	spearman	0.804256
sim_main	0.gencode-kallisto-sleuth_wt	44309	42994	nrmse	64.7
sim_main	0.gencode-kallisto-sleuth_wt	44309	42994	auc	0.817066
sim_main	0.gencode-salmon-deseq2	44309	41535	spearman	0.825262
sim_main	0.gencode-salmon-deseq2	44309	41535	nrmse	52.7
sim_main	0.gencode-salmon-deseq2	44309	41535	auc	0.876187

## Sheet: 08_sim_all_quant
dataset	name	n_features	metric	value
sim_main	0.gencode-tophat2-cuffdiff	44309	spearman	0.925968
sim_main	0.gencode-tophat2-cuffdiff	44309	nrmse	9.8
sim_main	0.gencode-hisat2-stringtie	44309	spearman	0.844339
sim_main	0.gencode-hisat2-stringtie	44309	nrmse	12.7
sim_main	0.gencode-star-rsem	44309	spearman	0.925807
sim_main	0.gencode-star-rsem	44309	nrmse	8.5
sim_main	0.gencode-kallisto	44309	spearman	0.944579
sim_main	0.gencode-kallisto	44309	nrmse	27.9
sim_main	0.gencode-salmon	44309	spearman	0.94701
sim_main	0.gencode-salmon	44309	nrmse	10.6

## Sheet: 09_sim_all_de_tailored
dataset	name	n_features	n_tested	metric	value
sim_add	0.gencode-tophat2-cuffdiff	44309	41843	spearman	0.836184
sim_add	0.gencode-tophat2-cuffdiff	44309	41843	nrmse	75.2
sim_add	0.gencode-tophat2-cuffdiff	44309	41843	auc	0.877795
sim_add	0.gencode-star-rsem-ebseq	44309	44221	spearman	0.846496
sim_add	0.gencode-star-rsem-ebseq	44309	44221	nrmse	48.7
sim_add	0.gencode-star-rsem-ebseq	44309	44221	auc	0.88537
sim_add	0.gencode-hisat2-stringtie-ballgown	44309	23572	spearman	0.622742
sim_add	0.gencode-hisat2-stringtie-ballgown	44309	23572	nrmse	111.1
sim_add	0.gencode-hisat2-stringtie-ballgown	44309	23572	auc	0.704646
sim_add	0.gencode-kallisto-sleuth_wt	44309	43242	spearman	0.80872
sim_add	0.gencode-kallisto-sleuth_wt	44309	43242	nrmse	65.3
sim_add	0.gencode-kallisto-sleuth_wt	44309	43242	auc	0.817743
sim_add	0.gencode-salmon-deseq2	44309	41708	spearman	0.827901
sim_add	0.gencode-salmon-deseq2	44309	41708	nrmse	51.8
sim_add	0.gencode-salmon-deseq2	44309	41708	auc	0.877482

[truncated: 2 more sheets: 10_sim_all_quant_tailored, 11_mean_map]
